# Supplementary material for: 2-Chloro-N-(2,3-dimethyl­phen­yl)benzamide
Source: Acta Crystallogr Sect E Struct Rep Online. 2010 Jul 3;66(Pt 8):o1897. doi: 10.1107/S1600536810024943 (PMC3007441; doi:10.1107/S1600536810024943)
Supplement: Supplementary file 2 [file e-66-o1897-Isup2.hkl]

#
# h,k,l, Fc-squared, Fo-squared, sigma(Fo-squared) and status flag
#
data_I
_shelx_title '  B98 in P21c'
_shelx_refln_list_code          4
_shelx_F_calc_maximum      143.87
_exptl_crystal_F_000       544.00
_reflns_d_resolution_high  0.8378
 
loop_
 _symmetry_equiv_pos_as_xyz
 'x, y, z'
 '-x, y+1/2, -z+1/2'
 '-x, -y, -z'
 'x, -y-1/2, z-1/2'
 
_cell_length_a    13.0108
_cell_length_b     4.9970
_cell_length_c    22.6241
_cell_angle_alpha  90.000
_cell_angle_beta  118.553
_cell_angle_gamma  90.000
 
_shelx_F_squared_multiplier     1.000
 
loop_
 _refln_index_h
 _refln_index_k
 _refln_index_l
 _refln_F_squared_calc
 _refln_F_squared_meas
 _refln_F_squared_sigma
 _refln_observed_status
   2   0   0     9116.95     8449.28     59.97 o
   3   0   0     4283.38     3991.97     54.85 o
   4   0   0      284.26      283.70      2.89 o
   5   0   0     2524.61     2643.75      8.80 o
   6   0   0      341.75      468.75      5.86 o
   7   0   0       37.85       36.88      1.46 o
   8   0   0      301.44      286.89      4.54 o
   9   0   0        2.93        3.22      1.12 o
  10   0   0       37.38       23.85      3.60 o
  11   0   0        3.46        1.52      3.76 o
  12   0   0        0.08       -0.02      3.53 o
  13   0   0        1.27        0.13      3.83 o
   1   1   0     1186.30     1160.72      5.34 o
   2   1   0      101.82       84.94      0.81 o
   3   1   0     2392.23     2315.79     10.00 o
   4   1   0      119.54      112.36      1.01 o
   5   1   0     2238.77     2212.33     13.97 o
   6   1   0      278.54      278.12      2.41 o
   7   1   0       76.60       63.54      1.25 o
   8   1   0       76.82       72.75      1.80 o
   9   1   0      936.19      897.40     10.40 o
  10   1   0       44.95       42.02      2.50 o
  11   1   0       23.31       27.91      1.88 o
  12   1   0        0.80        3.94      2.26 o
  13   1   0        3.08        1.94      2.83 o
   0   2   0     3970.18     4060.46     16.96 o
   1   2   0      186.61      197.26      1.25 o
   2   2   0        9.76        6.46      0.77 o
   3   2   0      503.11      517.12      1.97 o
   4   2   0      633.98      678.30      2.16 o
   5   2   0       77.11       73.00      1.05 o
   6   2   0        2.66        3.90      0.68 o
   7   2   0        2.38        2.16      0.79 o
   8   2   0      319.16      324.43      4.09 o
   9   2   0      565.63      538.38      4.57 o
  10   2   0        4.08        2.92      1.55 o
  11   2   0       10.39        5.98      2.36 o
  12   2   0       10.34       16.45      3.95 o
   1   3   0      132.07      112.28      5.69 o
   2   3   0       21.85       18.92      0.81 o
   3   3   0      232.73      234.23      1.49 o
   4   3   0       73.16       72.79      1.14 o
   5   3   0        4.60        4.39      0.95 o
   6   3   0        5.18        5.02      1.01 o
   7   3   0       93.05       89.00      1.56 o
   8   3   0        1.37        1.87      1.27 o
   9   3   0       17.48       14.42      2.55 o
  10   3   0       12.23       10.98      3.10 o
  11   3   0        1.71        2.92      3.01 o
   0   4   0       81.71       75.24      1.95 o
   1   4   0       18.27       17.58      1.11 o
   2   4   0        3.73        4.06      1.04 o
   3   4   0        0.00        0.35      1.51 o
   4   4   0        3.04        1.47      1.43 o
   5   4   0       31.07       35.80      1.38 o
   6   4   0      126.01      132.39      1.95 o
   7   4   0       67.97       62.86      3.15 o
   8   4   0      195.65      202.52      4.92 o
   9   4   0        2.20        1.60      3.42 o
  10   4   0       46.67       46.40      4.05 o
   1   5   0      351.03      371.26      2.96 o
   2   5   0       41.03       37.90      2.15 o
   3   5   0      126.18      139.83      2.51 o
   4   5   0       38.40       41.21      2.02 o
   5   5   0       28.91       25.24      2.54 o
   6   5   0        6.10        4.51      3.26 o
   7   5   0        9.38       10.32      3.22 o
 -13   1   1        0.25        2.76      2.82 o
 -12   1   1       32.68       36.10      2.41 o
 -11   1   1       29.30       27.07      1.83 o
 -10   1   1       76.62       72.99      2.44 o
  -9   1   1      251.95      227.92      2.40 o
  -8   1   1        1.70        2.52      0.99 o
  -7   1   1       99.78       94.08      1.54 o
  -6   1   1     1264.94     1369.53      8.76 o
  -5   1   1       70.75       66.68      0.94 o
  -4   1   1      873.01      873.12      4.90 o
  -3   1   1     1144.33     1053.34      5.82 o
  -2   1   1      183.51      218.55      1.22 o
  -1   1   1     2742.79     2736.08      7.04 o
   0   1   1     4133.29     4225.90     16.26 o
   1   1   1      129.52      146.78      1.17 o
   2   1   1      320.69      294.91      1.15 o
   3   1   1      408.43      407.25      2.46 o
   4   1   1       19.70       10.98      0.73 o
   5   1   1       24.98       20.36      1.06 o
   6   1   1       17.86       18.20      1.01 o
   7   1   1        9.00       11.00      0.92 o
   8   1   1      162.85      147.49      1.68 o
   9   1   1        5.49        8.58      1.80 o
  10   1   1      206.39      187.64      2.82 o
  11   1   1        0.58        1.98      2.14 o
  12   1   1       12.43       12.60      2.36 o
  13   1   1        4.29        3.49      2.95 o
 -13   2   1        7.15       10.30      3.62 o
 -12   2   1       19.02       20.14      4.20 o
 -11   2   1        6.79        6.85      2.30 o
 -10   2   1        7.49        5.96      1.20 o
  -9   2   1      100.47       84.32      2.04 o
  -8   2   1      689.99      673.72      3.82 o
  -7   2   1       46.86       39.14      0.86 o
  -6   2   1        4.96        3.27      0.58 o
  -5   2   1      210.63      231.56      1.40 o
  -4   2   1      111.30       84.87      1.03 o
  -3   2   1      811.56      818.94      2.89 o
  -2   2   1        2.90        8.37      0.65 o
  -1   2   1      221.17      169.82      1.42 o
   0   2   1     1025.42      997.12      2.71 o
   1   2   1     1747.88     1793.46      6.01 o
   2   2   1        0.11        2.45      0.54 o
   3   2   1     1354.00     1368.77      6.43 o
   4   2   1      272.56      248.28      1.45 o
   5   2   1      823.35      847.08      3.21 o
   6   2   1       32.52       29.93      0.92 o
   7   2   1       71.83       67.94      1.16 o
   8   2   1       23.93       25.07      1.10 o
   9   2   1        7.58        7.37      1.38 o
  10   2   1        0.41        1.06      1.30 o
  11   2   1       12.59        8.69      2.27 o
  12   2   1       39.17       52.73      3.73 o
 -12   3   1       20.63       25.43      3.59 o
 -11   3   1       29.37       27.08      3.46 o
 -10   3   1        0.67        1.51      3.11 o
  -9   3   1      218.30      223.46      3.98 o
  -8   3   1        5.21        8.76      1.63 o
  -7   3   1       38.45       38.79      1.01 o
  -6   3   1        4.58        3.59      0.92 o
  -5   3   1      269.49      257.73      1.81 o
  -4   3   1     1290.96     1313.06      5.81 o
  -3   3   1      160.67      151.44      1.41 o
  -2   3   1      369.05      359.49      2.43 o
  -1   3   1      547.71      542.32      4.61 o
   0   3   1      266.77      265.79      3.99 o
   1   3   1      778.90      741.79     18.13 o
   2   3   1     1559.92     1579.20      8.17 o
   3   3   1       32.85       27.01      0.90 o
   4   3   1      122.30      118.13      1.25 o
   5   3   1      115.25      109.03      1.67 o
   6   3   1       39.68       33.28      1.24 o
   7   3   1       15.90       12.75      1.49 o
   8   3   1      419.27      423.23      4.56 o
   9   3   1      140.52      143.87      4.06 o
  10   3   1        0.01       -0.01      2.71 o
  11   3   1        3.03        3.49      3.02 o
 -10   4   1       70.38       76.93      4.23 o
  -9   4   1       92.42      105.37      4.42 o
  -8   4   1      361.94      377.80      5.55 o
  -7   4   1       55.93       58.91      1.85 o
  -6   4   1      208.79      215.66      2.50 o
  -5   4   1        2.38        2.05      1.34 o
  -4   4   1       52.27       42.56      1.67 o
  -3   4   1      237.89      233.34      2.66 o
  -2   4   1        0.21        0.38      1.06 o
  -1   4   1       39.20       40.22      1.23 o
   0   4   1      849.44      832.51      4.94 o
   1   4   1      362.67      355.10      2.50 o
   2   4   1        0.47        0.82      0.98 o
   3   4   1       27.49       24.93      1.40 o
   4   4   1      505.81      502.62      3.13 o
   5   4   1      280.75      273.31      3.56 o
   6   4   1       90.47      104.29      2.10 o
   7   4   1       23.08       23.09      3.36 o
   8   4   1        7.19        8.44      3.49 o
   9   4   1        0.09       -0.02      3.49 o
  -7   5   1        1.64        3.59      2.80 o
  -6   5   1       60.18       67.92      2.95 o
  -5   5   1      216.03      213.33      2.82 o
  -4   5   1      293.44      317.07      4.05 o
  -3   5   1       50.13       49.67      1.89 o
  -2   5   1       18.27       20.80      1.28 o
  -1   5   1       11.27       11.08      1.24 o
   0   5   1       35.71       29.61      1.36 o
   1   5   1        1.17        1.21      1.15 o
   2   5   1        5.18        3.14      1.08 o
   3   5   1       68.55       72.21      2.22 o
   4   5   1       11.23       13.94      2.22 o
   5   5   1       42.43       48.30      3.14 o
   6   5   1        8.59        7.84      3.06 o
   7   5   1        4.68        4.60      3.23 o
 -14   0   2       14.30       16.66      3.36 o
 -13   0   2       15.01       20.37      3.17 o
 -12   0   2        0.07       -0.02      3.56 o
 -11   0   2      214.80      193.69      4.45 o
 -10   0   2      109.27      101.46      2.93 o
  -9   0   2     1529.90     1413.94     21.67 o
  -8   0   2        1.41        3.22      1.14 o
  -7   0   2     1116.81     1014.36      7.94 o
  -6   0   2     1021.26     1062.45     42.34 o
  -5   0   2      347.55      373.30      6.94 o
  -4   0   2     1362.33     1452.90     10.63 o
  -3   0   2     1609.90     1680.66      7.38 o
  -2   0   2        6.17       12.84      2.02 o
   0   0   2      545.92      550.69      4.02 o
   1   0   2      426.88      414.85      3.15 o
   2   0   2      100.63       88.51      7.70 o
   3   0   2     1199.11     1182.32      9.60 o
   4   0   2     5810.11     5654.54     30.78 o
   5   0   2     5901.91     6012.84     28.98 o
   6   0   2      119.18      148.29      1.92 o
   7   0   2       51.39       56.18      2.49 o
   8   0   2       13.33       10.32      3.11 o
   9   0   2       27.85       30.26      3.46 o
  10   0   2       75.87       66.18      4.11 o
  11   0   2      100.73       96.45      4.83 o
  12   0   2       63.70       68.14      4.73 o
  13   0   2        0.06        2.64      4.79 o
 -13   1   2        5.90        7.17      2.77 o
 -12   1   2      196.43      197.83      3.41 o
 -11   1   2       15.94       17.33      0.99 o
 -10   1   2       31.42       33.61      1.47 o
  -9   1   2       60.77       57.42      1.58 o
  -8   1   2      203.44      210.14      2.01 o
  -7   1   2       48.89       64.37      0.91 o
  -6   1   2     2268.97     2320.38     13.80 o
  -5   1   2      620.17      624.47      4.71 o
  -4   1   2     6067.70     6087.81     27.35 o
  -3   1   2       57.43       80.89      2.57 o
  -2   1   2       74.00      111.48      1.17 o
  -1   1   2      155.35      135.48      1.70 o
   0   1   2      858.56      924.74      3.41 o
   1   1   2      129.91      149.17      0.89 o
   2   1   2     2112.98     1976.89      5.99 o
   3   1   2       93.38      136.44     17.87 o
   4   1   2      385.61      374.65      2.82 o
   5   1   2      754.63      842.77      8.54 o
   6   1   2      373.54      355.43      4.03 o
   7   1   2      344.59      309.83      2.82 o
   8   1   2       21.48       23.51      1.56 o
   9   1   2      281.49      296.83      3.58 o
  10   1   2        0.03        2.94      1.70 o
  11   1   2        3.26        0.72      2.18 o
  12   1   2        0.47       -0.01      2.31 o
 -13   2   2        5.29       13.81      3.83 o
 -12   2   2       11.95       14.19      3.23 o
 -11   2   2        0.63        2.90      1.82 o
 -10   2   2       86.77       78.56      1.99 o
  -9   2   2       90.15       91.23      2.44 o
  -8   2   2       88.14       95.75      2.09 o
  -7   2   2      629.89      622.09      3.62 o
  -6   2   2       33.13       33.60      0.79 o
  -5   2   2       16.97       17.51      1.01 o
  -4   2   2     1280.63     1354.66      6.40 o
  -3   2   2      128.31      127.39      1.31 o
  -2   2   2       74.28       71.14      0.92 o
  -1   2   2       44.94       48.61      0.84 o
   0   2   2        1.58        3.17      0.68 o
   1   2   2       18.51       15.13      0.69 o
   2   2   2      375.77      362.21      2.17 o
   3   2   2      100.53       94.69      1.73 o
   4   2   2      580.64      591.15      3.78 o
   5   2   2      163.81      161.73      1.27 o
   6   2   2       76.49       75.30      1.35 o
   7   2   2       31.02       32.72      1.38 o
   8   2   2       64.01       60.62      1.58 o
   9   2   2      277.24      269.89      2.43 o
  10   2   2       21.82       17.58      2.72 o
  11   2   2       26.90       27.09      3.38 o
  12   2   2       16.10       25.24      3.47 o
 -12   3   2       11.43       15.74      3.47 o
 -11   3   2        1.04        1.05      3.22 o
 -10   3   2       45.22       39.39      3.53 o
  -9   3   2      190.20      190.29      3.95 o
  -8   3   2       42.73       43.70      1.71 o
  -7   3   2       29.71       25.36      1.47 o
  -6   3   2       62.63       61.35      1.02 o
  -5   3   2        4.98        4.44      0.84 o
  -4   3   2       23.99       22.05      0.95 o
  -3   3   2      438.80      465.28      3.31 o
  -2   3   2      172.28      189.70      1.92 o
  -1   3   2       31.07       36.34      1.68 o
   0   3   2      108.08      109.82      5.51 o
   1   3   2      784.37      866.71      5.63 o
   2   3   2        3.04        5.54      0.73 o
   3   3   2      202.67      203.08      1.40 o
   4   3   2       74.30       80.35      1.25 o
   5   3   2      109.02      108.02      1.64 o
   6   3   2       34.24       35.65      1.41 o
   7   3   2      302.94      294.09      3.44 o
   8   3   2       75.97       76.95      1.93 o
   9   3   2       10.14        8.47      2.68 o
  10   3   2        2.50        1.52      2.96 o
  11   3   2        1.74        0.55      2.79 o
 -10   4   2       14.49       19.29      3.73 o
  -9   4   2       75.31       73.90      3.48 o
  -8   4   2       14.33       14.02      2.57 o
  -7   4   2       59.80       60.64      1.95 o
  -6   4   2       17.68       17.11      1.03 o
  -5   4   2      245.71      241.05      2.57 o
  -4   4   2       84.48      100.34      3.02 o
  -3   4   2      213.66      220.70      2.51 o
  -2   4   2        2.32        1.54      1.09 o
  -1   4   2       28.86       32.20      1.16 o
   0   4   2       27.83       35.58      1.16 o
   1   4   2        0.97        0.00      0.97 o
   2   4   2      156.13      156.57      2.15 o
   3   4   2      115.20      117.71      2.18 o
   4   4   2       16.68       20.55      1.95 o
   5   4   2       51.24       53.68      1.86 o
   6   4   2       49.62       45.00      2.99 o
   7   4   2        9.29        8.21      3.24 o
   8   4   2       67.83       65.60      3.97 o
   9   4   2        4.13        1.76      3.16 o
  -7   5   2       17.29       16.76      2.83 o
  -6   5   2      104.49      113.03      3.39 o
  -5   5   2        1.84        3.40      1.82 o
  -4   5   2       39.83       38.72      2.10 o
  -3   5   2      195.55      194.31      2.30 o
  -2   5   2      102.11       99.56      1.82 o
  -1   5   2      340.33      328.87      3.52 o
   0   5   2       49.51       43.26      1.28 o
   1   5   2       80.03       82.78      2.06 o
   2   5   2      316.88      342.49      4.43 o
   3   5   2        4.01        7.43      2.15 o
   4   5   2       11.14       16.95      2.74 o
   5   5   2       29.38       31.40      3.32 o
   6   5   2       63.58       63.37      3.74 o
 -14   1   3        3.89        6.32      2.80 o
 -13   1   3        0.25        1.54      2.70 o
 -12   1   3        8.75        6.27      2.05 o
 -11   1   3        0.32        0.41      1.06 o
 -10   1   3      181.54      169.99      2.78 o
  -9   1   3       14.86       11.60      0.80 o
  -8   1   3       41.36       43.67      0.94 o
  -7   1   3        4.39        3.21      0.76 o
  -6   1   3      364.98      313.83      3.12 o
  -5   1   3      183.22      220.47      1.62 o
  -4   1   3      362.63      373.32      1.80 o
  -3   1   3      288.40      261.37      1.32 o
  -2   1   3     3399.83     3289.76      9.07 o
  -1   1   3     6177.21     6301.77     19.95 o
   0   1   3     1303.02     1347.04      3.56 o
   1   1   3       65.20       93.78      0.92 o
   2   1   3      274.04      240.72      1.18 o
   3   1   3        3.29        4.10      0.72 o
   4   1   3      421.70      506.38      3.18 o
   5   1   3       33.48       21.01      1.00 o
   6   1   3       13.56        7.48      0.78 o
   7   1   3       22.11       21.65      1.26 o
   8   1   3      342.97      344.85      4.00 o
   9   1   3       17.03       16.62      2.03 o
  10   1   3        1.60        3.68      1.83 o
  11   1   3        3.34        4.51      2.44 o
  12   1   3        1.26        6.84      2.43 o
 -13   2   3        5.20       15.50      2.87 o
 -12   2   3       11.46       11.42      2.24 o
 -11   2   3       19.36       15.55      1.62 o
 -10   2   3       90.27       97.06      2.26 o
  -9   2   3      112.55      105.26      2.54 o
  -8   2   3      106.89      104.90      1.58 o
  -7   2   3        0.59        3.07      0.80 o
  -6   2   3        0.37        1.14      0.61 o
  -5   2   3       15.20       30.63      1.13 o
  -4   2   3       11.09       12.77      0.71 o
  -3   2   3      366.35      281.99      1.29 o
  -2   2   3       48.07       31.63      0.76 o
  -1   2   3      868.52      862.59      3.40 o
   0   2   3      412.83      431.91      2.06 o
   1   2   3      119.72       93.51      0.84 o
   2   2   3      177.57      200.60      1.17 o
   3   2   3     1336.59     1270.12      5.55 o
   4   2   3       94.37      105.11      1.11 o
   5   2   3      171.76      162.21      1.22 o
   6   2   3       27.17       27.38      0.96 o
   7   2   3      498.28      470.75      3.46 o
   8   2   3      406.36      393.67      2.79 o
   9   2   3      115.50      107.54      2.07 o
  10   2   3        8.58        7.74      1.88 o
  11   2   3       15.08       17.05      3.26 o
 -12   3   3        3.08        2.82      3.34 o
 -11   3   3        0.89        2.89      3.25 o
 -10   3   3      242.98      248.68      4.03 o
  -9   3   3      165.98      176.54      3.43 o
  -8   3   3      118.53      126.64      2.58 o
  -7   3   3        0.15        2.91      1.52 o
  -6   3   3      355.94      351.91      2.34 o
  -5   3   3        0.25        1.61      0.70 o
  -4   3   3       48.41       40.56      0.99 o
  -3   3   3       57.62       57.08      1.09 o
  -2   3   3      405.05      365.79      4.23 o
  -1   3   3      183.79      189.00      5.11 o
   0   3   3     1010.19      943.45     16.95 o
   1   3   3       21.56       23.96      0.80 o
   2   3   3       15.14       21.65      0.77 o
   3   3   3       62.12       54.85      0.85 o
   4   3   3      125.16      123.19      1.61 o
   5   3   3      449.02      443.21      3.58 o
   6   3   3      901.11      938.05      5.31 o
   7   3   3      108.31      108.44      1.75 o
   8   3   3      327.93      353.20      4.13 o
   9   3   3        0.27        1.66      2.67 o
  10   3   3        1.60        4.15      2.95 o
 -10   4   3       40.55       48.08      3.16 o
  -9   4   3        7.16       10.16      2.44 o
  -8   4   3       53.61       59.10      2.66 o
  -7   4   3        8.16        9.76      1.49 o
  -6   4   3       47.86       45.54      1.06 o
  -5   4   3      435.50      425.57      2.58 o
  -4   4   3       66.18       65.96      2.01 o
  -3   4   3      478.29      464.69      3.71 o
  -2   4   3       16.58       15.10      1.01 o
  -1   4   3      657.30      643.40      4.03 o
   0   4   3        0.21        0.00      0.80 o
   1   4   3      237.25      239.18      3.59 o
   2   4   3        7.97        9.46      1.04 o
   3   4   3      271.11      287.90      3.78 o
   4   4   3       72.37       74.49      2.05 o
   5   4   3      187.68      192.23      2.82 o
   6   4   3        7.45        6.58      3.44 o
   7   4   3        6.33        5.83      3.29 o
   8   4   3        0.69        0.86      3.22 o
   9   4   3       25.50       28.85      3.75 o
  -8   5   3       16.33       16.24      3.01 o
  -7   5   3        6.05        5.40      2.20 o
  -6   5   3      140.20      147.74      3.50 o
  -5   5   3        1.71        2.30      1.82 o
  -4   5   3      254.40      256.35      3.21 o
  -3   5   3        0.42       -0.01      1.70 o
  -2   5   3       53.53       54.36      1.75 o
  -1   5   3       67.23       69.16      1.67 o
   0   5   3      245.74      241.26      2.86 o
   1   5   3        9.35        9.55      1.65 o
   2   5   3        0.05        1.89      2.05 o
   3   5   3        3.28        3.04      2.17 o
   4   5   3        3.35        4.03      2.62 o
   5   5   3       26.90       24.69      3.31 o
   6   5   3        0.75        3.02      3.65 o
 -14   0   4        2.64        0.90      2.91 o
 -13   0   4       24.60       22.88      3.30 o
 -12   0   4      263.85      256.43      7.51 o
 -11   0   4      450.55      419.88      6.83 o
 -10   0   4      317.36      288.27      6.49 o
  -9   0   4     1694.37     1593.90     11.13 o
  -8   0   4     1109.05     1100.34     12.09 o
  -7   0   4      143.50      192.26      4.88 o
  -6   0   4        2.61        8.62      2.48 o
  -5   0   4     3329.64     3327.51     24.27 o
  -4   0   4    10340.88    10194.88     45.76 o
  -3   0   4      329.05      291.28      1.92 o
  -2   0   4    19229.35    19069.38     56.91 o
  -1   0   4    15178.95    15353.52    171.74 o
   0   0   4      333.78      391.86     11.51 o
   1   0   4       29.95       30.85      2.11 o
   2   0   4     2758.41     2792.12     22.12 o
   3   0   4     3213.32     3162.83     11.82 o
   4   0   4     3959.21     4122.48     24.93 o
   5   0   4      214.36      195.09      2.70 o
   6   0   4      101.50      111.38      2.76 o
   7   0   4       12.89       12.20      2.25 o
   8   0   4      106.07       92.63      3.49 o
   9   0   4        0.09        4.64      3.46 o
  10   0   4      147.87      141.92      5.29 o
  11   0   4        0.49        5.04      3.91 o
  12   0   4        2.01        3.81      4.35 o
 -14   1   4        0.11        0.59      2.76 o
 -13   1   4       24.30       33.51      3.19 o
 -12   1   4        0.11       -0.01      1.67 o
 -11   1   4      131.83      122.94      2.37 o
 -10   1   4      292.93      283.90      3.21 o
  -9   1   4        1.64        1.38      0.88 o
  -8   1   4       93.82       83.54      1.39 o
  -7   1   4       39.62       37.52      0.96 o
  -6   1   4       33.86       47.43      1.06 o
  -5   1   4      458.17      443.59      3.13 o
  -4   1   4     1083.31     1100.27      3.10 o
  -3   1   4     6796.56     6742.88     19.29 o
  -2   1   4    16899.38    17267.61     64.38 o
  -1   1   4     6786.59     6998.98     15.64 o
   0   1   4    20698.38    20096.36     70.86 o
   1   1   4     2342.78     2419.97      9.07 o
   2   1   4      580.81      645.95      3.36 o
   3   1   4      144.70      159.88      1.62 o
   4   1   4       11.89        6.35      1.09 o
   5   1   4      794.17      718.79      4.41 o
   6   1   4       58.67       64.55      1.55 o
   7   1   4        3.13        2.10      1.32 o
   8   1   4       42.03       51.65      2.02 o
   9   1   4       32.50       32.34      1.97 o
  10   1   4       61.52       54.54      2.75 o
  11   1   4        5.49        3.93      2.27 o
  12   1   4       15.25       24.90      2.76 o
 -13   2   4       47.49       52.29      3.47 o
 -12   2   4        7.99       14.61      2.32 o
 -11   2   4       15.40       14.12      1.67 o
 -10   2   4      114.60      108.92      2.14 o
  -9   2   4       33.33       37.36      1.46 o
  -8   2   4        9.34       11.52      1.04 o
  -7   2   4       15.52       18.45      0.98 o
  -6   2   4        2.67        5.50      0.61 o
  -5   2   4     1239.65     1280.54      8.02 o
  -4   2   4     1457.64     1531.13      7.72 o
  -3   2   4        4.83       10.52      0.61 o
  -2   2   4      610.74      731.29      7.43 o
  -1   2   4      193.52      230.48      1.42 o
   0   2   4     2770.92     2859.95      8.21 o
   1   2   4       18.81       24.82      0.71 o
   2   2   4      385.58      402.91      4.09 o
   3   2   4      555.78      578.06      3.28 o
   4   2   4      132.43      128.97      1.32 o
   5   2   4       14.90       14.47      0.78 o
   6   2   4       64.35       57.68      1.10 o
   7   2   4      166.51      166.22      2.34 o
   8   2   4       65.14       62.60      1.58 o
   9   2   4      101.64      101.42      2.17 o
  10   2   4       37.69       36.10      2.22 o
  11   2   4        1.51        3.70      3.13 o
 -12   3   4        0.19        0.46      3.25 o
 -11   3   4        0.83        1.53      2.56 o
 -10   3   4       37.93       37.11      2.79 o
  -9   3   4       25.15       22.94      2.56 o
  -8   3   4        8.42        9.17      1.56 o
  -7   3   4       72.41       77.40      1.53 o
  -6   3   4      145.75      139.64      1.55 o
  -5   3   4       70.69       63.84      1.03 o
  -4   3   4       36.52       40.23      0.92 o
  -3   3   4      119.16      118.98      1.08 o
  -2   3   4        3.07        3.23      0.73 o
  -1   3   4      134.82      126.11      2.22 o
   0   3   4      275.55      303.85      1.88 o
   1   3   4       97.06       96.43      1.20 o
   2   3   4       21.65       29.28      0.92 o
   3   3   4        1.26        0.91      0.71 o
   4   3   4        0.00        1.22      0.76 o
   5   3   4      360.02      372.05      2.89 o
   6   3   4      358.41      362.93      2.83 o
   7   3   4      135.48      125.65      2.16 o
   8   3   4       40.63       35.68      2.53 o
   9   3   4       53.30       52.02      3.28 o
  10   3   4       12.72       18.52      3.27 o
 -11   4   4        7.08        4.46      2.77 o
 -10   4   4       25.25       24.76      2.65 o
  -9   4   4       35.78       39.50      2.72 o
  -8   4   4       16.66       18.57      2.15 o
  -7   4   4       26.94       35.03      1.74 o
  -6   4   4       12.84       14.39      0.91 o
  -5   4   4        3.31        5.28      1.15 o
  -4   4   4        8.28       12.52      1.19 o
  -3   4   4      201.82      191.61      4.33 o
  -2   4   4      121.17      122.01      1.58 o
  -1   4   4      228.79      215.61      2.67 o
   0   4   4      225.19      226.88      2.21 o
   1   4   4        0.14       -0.01      1.44 o
   2   4   4        1.69        2.20      1.08 o
   3   4   4        0.59        0.56      1.52 o
   4   4   4       24.04       24.56      1.78 o
   5   4   4       21.05       24.31      2.52 o
   6   4   4      144.49      148.94      5.51 o
   7   4   4       65.90       66.28      3.90 o
   8   4   4        0.30        0.64      3.46 o
  -8   5   4        3.74        6.90      2.48 o
  -7   5   4       79.93       88.19      2.91 o
  -6   5   4        0.59        2.67      2.21 o
  -5   5   4        9.98       15.04      1.92 o
  -4   5   4       58.82       52.95      2.27 o
  -3   5   4      109.20       96.36      1.84 o
  -2   5   4       80.33       89.77      1.81 o
  -1   5   4        2.65        5.35      1.73 o
   0   5   4       15.59       21.48      1.79 o
   1   5   4       40.79       34.68      1.82 o
   2   5   4      152.80      154.75      3.14 o
   3   5   4      159.09      160.47      3.05 o
   4   5   4        4.70        3.18      3.14 o
   5   5   4       37.51       41.41      3.69 o
   6   5   4       19.43       23.18      3.59 o
 -14   1   5        5.27        4.97      2.65 o
 -13   1   5       16.18       14.89      2.62 o
 -12   1   5        0.70        0.32      0.62 o
 -11   1   5       74.52       64.05      1.28 o
 -10   1   5        5.42        6.21      1.24 o
  -9   1   5        0.13        2.20      1.04 o
  -8   1   5      325.30      365.02      2.28 o
  -7   1   5      494.19      469.13      2.69 o
  -6   1   5      111.42      122.67      1.50 o
  -5   1   5        0.43        3.33      0.96 o
  -4   1   5      216.90      250.73      1.48 o
  -3   1   5      520.82      500.36      2.24 o
  -2   1   5     7047.12     7263.98     30.47 o
  -1   1   5     2246.74     2106.79      7.94 o
   0   1   5     1749.06     1848.33      6.94 o
   1   1   5     1156.75     1155.33      4.14 o
   2   1   5        0.05        2.90      0.82 o
   3   1   5      268.10      273.10      1.75 o
   4   1   5        0.03        0.91      0.90 o
   5   1   5      139.97      156.19      1.60 o
   6   1   5       33.19       31.22      1.10 o
   7   1   5       11.08        9.52      1.48 o
   8   1   5      188.78      173.12      2.98 o
   9   1   5      105.88       92.99      3.56 o
  10   1   5        4.52        7.85      2.62 o
  11   1   5        4.40        6.83      2.49 o
 -13   2   5       14.65       20.64      3.22 o
 -12   2   5       91.53       94.22      3.35 o
 -11   2   5        7.66        7.25      1.17 o
 -10   2   5       26.30       22.94      1.28 o
  -9   2   5      109.27      105.57      1.78 o
  -8   2   5      608.65      596.83      3.69 o
  -7   2   5      352.20      382.57      2.69 o
  -6   2   5     1110.50     1144.39      3.73 o
  -5   2   5       14.20       14.01      1.03 o
  -4   2   5     2263.11     2270.06      6.53 o
  -3   2   5      256.39      255.46      2.45 o
  -2   2   5      385.56      418.14      1.78 o
  -1   2   5        9.11       12.50      0.89 o
   0   2   5     2016.38     2144.58      5.74 o
   1   2   5       18.71       32.71      6.04 o
   2   2   5     1513.17     1526.64      4.54 o
   3   2   5      358.88      355.10      2.56 o
   4   2   5      426.39      412.95      2.14 o
   5   2   5      146.79      137.71      1.60 o
   6   2   5       43.46       41.30      1.15 o
   7   2   5       20.80       20.60      1.33 o
   8   2   5       64.44       71.52      2.05 o
   9   2   5        2.18        3.01      1.73 o
  10   2   5       38.13       41.82      2.44 o
  11   2   5        7.95        8.05      3.40 o
 -12   3   5        0.30       -0.01      2.92 o
 -11   3   5       14.99       20.66      2.67 o
 -10   3   5       77.06       74.58      2.53 o
  -9   3   5      307.58      300.40      4.34 o
  -8   3   5        2.37        7.16      1.98 o
  -7   3   5       81.80       78.78      1.58 o
  -6   3   5        5.00        8.03      1.24 o
  -5   3   5      287.44      289.46      1.60 o
  -4   3   5       19.28       37.65      2.91 o
  -3   3   5      578.38      555.50      3.40 o
  -2   3   5        0.15        4.23      1.01 o
  -1   3   5      325.56      278.96      3.08 o
   0   3   5      402.57      437.37      3.28 o
   1   3   5     1325.57     1304.75      5.32 o
   2   3   5       55.08       59.84      1.07 o
   3   3   5      410.67      418.89      2.85 o
   4   3   5      105.29      106.54      1.46 o
   5   3   5      663.05      656.24      4.01 o
   6   3   5      208.87      199.15      2.50 o
   7   3   5      128.98      126.58      2.45 o
   8   3   5       13.03       12.67      3.05 o
   9   3   5        6.57       11.22      3.23 o
  10   3   5        9.08        8.07      3.11 o
 -11   4   5       50.55       48.56      2.99 o
 -10   4   5        7.08        6.23      2.54 o
  -9   4   5      145.95      144.98      3.82 o
  -8   4   5       90.00       86.41      3.08 o
  -7   4   5        3.05        1.83      1.42 o
  -6   4   5      246.49      264.04      2.41 o
  -5   4   5       63.87       59.41      1.39 o
  -4   4   5     1409.03     1304.45     25.60 o
  -3   4   5      189.59      192.70      2.07 o
  -2   4   5       16.64       19.98      0.94 o
  -1   4   5       33.11       29.28      1.68 o
   0   4   5      503.88      494.16      3.27 o
   1   4   5      286.26      285.01      5.30 o
   2   4   5       34.36       38.76      1.41 o
   3   4   5       44.66       40.18      1.04 o
   4   4   5        0.58        1.72      1.65 o
   5   4   5       64.86       80.46      2.98 o
   6   4   5        6.28        4.32      3.23 o
   7   4   5        8.70        9.96      3.47 o
   8   4   5        0.49       -0.02      3.09 o
  -8   5   5       29.22       28.67      2.63 o
  -7   5   5        0.03        4.35      2.41 o
  -6   5   5       91.30       88.10      2.98 o
  -5   5   5        3.68        4.74      1.89 o
  -4   5   5        0.44       -0.01      2.02 o
  -3   5   5      128.03      127.22      2.37 o
  -2   5   5       62.61       67.15      2.15 o
  -1   5   5      281.67      281.58      3.03 o
   0   5   5       16.08       14.72      1.77 o
   1   5   5       59.26       52.86      1.97 o
   2   5   5       10.38        9.16      2.29 o
   3   5   5       10.44        9.59      2.57 o
   4   5   5       13.97       18.36      3.38 o
   5   5   5       19.68       24.25      3.68 o
 -14   0   6       32.31       39.06      3.27 o
 -13   0   6        7.16        9.55      2.96 o
 -12   0   6      308.36      309.71      3.42 o
 -11   0   6        8.14        9.27      2.84 o
 -10   0   6       93.08       93.22      5.62 o
  -9   0   6       36.34       44.28      2.40 o
  -8   0   6      893.00      891.89     10.91 o
  -7   0   6     1221.61     1267.20     10.71 o
  -6   0   6     1244.42     1233.51      9.14 o
  -5   0   6      144.71      123.79      2.19 o
  -4   0   6     5687.67     5767.85     18.92 o
  -3   0   6     3116.99     3289.84     20.93 o
  -2   0   6     1775.22     1955.19      4.47 o
  -1   0   6       47.26       88.04      3.60 o
   0   0   6     4571.19     4839.91    118.74 o
   1   0   6     3424.23     3419.96     35.80 o
   2   0   6       17.33       16.44      3.16 o
   3   0   6     1879.50     2100.90      6.16 o
   4   0   6     1159.44     1174.29     13.93 o
   5   0   6      111.12      130.73      2.00 o
   6   0   6      131.49      119.32      2.22 o
   7   0   6        0.75        1.64      3.58 o
   8   0   6        0.94        1.89      3.35 o
   9   0   6       41.76       36.75      4.28 o
  10   0   6       13.96       11.27      4.00 o
  11   0   6        5.62       17.64      4.37 o
 -14   1   6        1.06        2.74      2.53 o
 -13   1   6       31.89       30.40      2.92 o
 -12   1   6      203.87      188.26      2.06 o
 -11   1   6       62.63       61.58      1.94 o
 -10   1   6      598.79      612.62      7.25 o
  -9   1   6      682.79      647.61      3.87 o
  -8   1   6      140.48      109.64      2.19 o
  -7   1   6      424.69      415.34      3.23 o
  -6   1   6     1002.42     1123.72      3.38 o
  -5   1   6      284.63      277.50      1.43 o
  -4   1   6       24.34       32.93      1.07 o
  -3   1   6      587.12      591.58      2.66 o
  -2   1   6     1486.72     1468.69      4.53 o
  -1   1   6       72.78       85.04      0.88 o
   0   1   6      970.63      972.83      2.94 o
   1   1   6     1249.54     1185.40      5.99 o
   2   1   6       59.49       55.18      1.16 o
   3   1   6      278.54      267.08      1.86 o
   4   1   6       14.99       23.78      0.96 o
   5   1   6      919.24      906.88      5.30 o
   6   1   6      637.12      605.26      5.68 o
   7   1   6        9.29        8.84      1.78 o
   8   1   6        3.25        1.86      2.01 o
   9   1   6      149.80      157.15      3.84 o
  10   1   6       17.58       19.55      2.78 o
  11   1   6        1.51        1.89      2.37 o
 -14   2   6       16.23       16.31      3.70 o
 -13   2   6        0.01        1.67      3.13 o
 -12   2   6       89.45       92.68      2.76 o
 -11   2   6       93.39       94.50      2.38 o
 -10   2   6        0.67        1.86      1.40 o
  -9   2   6       15.44       15.17      1.53 o
  -8   2   6      903.92      965.36      5.34 o
  -7   2   6      340.20      347.78      2.55 o
  -6   2   6       11.71        5.00      0.85 o
  -5   2   6        1.75        3.65      0.67 o
  -4   2   6        0.72        3.29      0.88 o
  -3   2   6      950.63      953.81      3.98 o
  -2   2   6      454.84      504.51      2.68 o
  -1   2   6      786.20      830.23      4.46 o
   0   2   6      223.81      205.33      1.94 o
   1   2   6     1112.56     1174.38      5.93 o
   2   2   6       72.18       86.09      1.02 o
   3   2   6        1.55        3.22      0.82 o
   4   2   6      245.16      249.80      1.67 o
   5   2   6       25.53       30.18      1.52 o
   6   2   6      288.83      286.08      1.98 o
   7   2   6      130.10      125.19      1.74 o
   8   2   6      268.20      266.63      2.73 o
   9   2   6       10.89        9.63      2.04 o
  10   2   6        5.13        5.45      2.48 o
 -13   3   6        2.35        0.10      3.24 o
 -12   3   6       54.18       50.03      3.16 o
 -11   3   6       37.66       35.99      2.12 o
 -10   3   6       26.41       26.71      2.15 o
  -9   3   6       10.66       11.45      1.77 o
  -8   3   6      195.89      192.78      2.42 o
  -7   3   6       20.45       21.26      1.18 o
  -6   3   6       23.47       25.42      1.10 o
  -5   3   6       13.97       13.03      0.71 o
  -4   3   6        9.60       12.52      0.69 o
  -3   3   6        0.03        1.04      0.80 o
  -2   3   6       18.40       13.25      0.84 o
  -1   3   6       52.97       65.62      1.03 o
   0   3   6       23.17       27.42      1.02 o
   1   3   6       54.47       56.29      1.02 o
   2   3   6        0.43        0.78      0.57 o
   3   3   6      107.25      104.58      1.36 o
   4   3   6      112.21      110.06      1.83 o
   5   3   6        1.73        4.72      1.10 o
   6   3   6        3.41        5.54      1.30 o
   7   3   6        4.18        4.15      1.96 o
   8   3   6        2.94        6.10      3.00 o
   9   3   6       14.98       17.54      3.34 o
 -11   4   6       59.61       60.58      2.91 o
 -10   4   6        0.00       -0.01      2.63 o
  -9   4   6        5.81        8.41      2.22 o
  -8   4   6       17.86       20.74      2.07 o
  -7   4   6      150.08      135.65      1.93 o
  -6   4   6       60.37       53.33      1.27 o
  -5   4   6      201.21      203.54      2.06 o
  -4   4   6        0.94        6.38      1.29 o
  -3   4   6       12.04       12.36      1.25 o
  -2   4   6       76.18       81.72      2.00 o
  -1   4   6       74.46       73.49      1.66 o
   0   4   6        0.24        1.25      1.54 o
   1   4   6      293.52      281.15      3.19 o
   2   4   6       77.51       76.23      1.85 o
   3   4   6        0.24       -0.01      1.07 o
   4   4   6       13.72       14.95      2.06 o
   5   4   6       36.40       40.05      3.37 o
   6   4   6       40.35       49.86      3.56 o
   7   4   6       62.79       57.42      3.69 o
   8   4   6        2.35        3.63      3.53 o
  -8   5   6       16.46       14.49      2.57 o
  -7   5   6      165.98      184.62      3.34 o
  -6   5   6       46.23       46.26      2.67 o
  -5   5   6        0.50        1.88      1.99 o
  -4   5   6        2.67       -0.01      1.96 o
  -3   5   6      226.32      245.06      3.54 o
  -2   5   6      259.84      271.22      4.28 o
  -1   5   6       16.37       17.52      1.87 o
   0   5   6        6.65        6.39      1.69 o
   1   5   6       43.76       42.36      1.97 o
   2   5   6        2.88        3.27      2.35 o
   3   5   6        9.32       13.09      3.26 o
   4   5   6        0.40       -0.02      3.23 o
   5   5   6       15.81       19.02      3.53 o
 -14   1   7        2.95        5.99      2.48 o
 -13   1   7        0.48       -0.01      1.66 o
 -12   1   7      181.28      178.13      2.54 o
 -11   1   7       41.37       45.35      1.65 o
 -10   1   7      529.32      522.54      4.60 o
  -9   1   7       40.24       34.63      1.32 o
  -8   1   7       11.63       12.83      1.29 o
  -7   1   7       13.16       20.12      0.95 o
  -6   1   7        5.77       20.07      0.81 o
  -5   1   7      147.43      160.08      1.74 o
  -4   1   7       52.23       73.58      0.81 o
  -3   1   7     4271.10     4482.47     20.32 o
  -2   1   7     1420.48     1439.97      5.10 o
  -1   1   7     1309.20     1459.43     27.21 o
   0   1   7        1.51        8.42      0.88 o
   1   1   7       35.00       32.12      1.00 o
   2   1   7      500.92      498.20      2.47 o
   3   1   7      103.59      144.78      1.60 o
   4   1   7      692.94      714.22      4.84 o
   5   1   7        2.36        3.30      0.80 o
   6   1   7      120.90      111.07      1.90 o
   7   1   7       72.51       70.20      2.09 o
   8   1   7       42.87       43.64      2.97 o
   9   1   7        2.23       11.67      2.81 o
  10   1   7        3.42        4.22      2.73 o
  11   1   7        0.55        2.97      2.68 o
 -14   2   7       20.11       20.91      3.38 o
 -13   2   7        1.47        4.20      2.87 o
 -12   2   7        7.24        7.00      1.46 o
 -11   2   7       65.76       66.45      2.01 o
 -10   2   7        1.94        3.79      1.41 o
  -9   2   7       56.86       54.69      1.75 o
  -8   2   7       43.14       37.85      1.59 o
  -7   2   7      511.35      476.63      3.01 o
  -6   2   7        1.87        2.13      0.62 o
  -5   2   7      222.56      235.14      1.68 o
  -4   2   7      366.81      316.50      1.97 o
  -3   2   7      943.75      945.78      7.42 o
  -2   2   7     1019.24     1030.94      6.61 o
  -1   2   7     1538.63     1630.75      9.39 o
   0   2   7        0.37        7.07      1.10 o
   1   2   7       65.49       57.38      0.86 o
   2   2   7       16.04       14.95      0.77 o
   3   2   7      524.01      470.55      2.84 o
   4   2   7       23.23       25.72      1.01 o
   5   2   7      352.42      340.49      2.36 o
   6   2   7      705.62      692.60      5.84 o
   7   2   7      137.11      145.50      1.86 o
   8   2   7       74.68       75.95      1.96 o
   9   2   7        0.01       -0.01      2.10 o
  10   2   7        6.49        5.92      2.57 o
 -13   3   7        0.01        0.30      3.03 o
 -12   3   7        1.22        3.19      2.42 o
 -11   3   7       54.80       47.65      2.31 o
 -10   3   7       80.09       87.12      2.32 o
  -9   3   7        0.04        1.68      1.60 o
  -8   3   7       20.99       22.42      1.30 o
  -7   3   7        7.56        7.93      0.67 o
  -6   3   7      267.63      259.68      1.59 o
  -5   3   7       65.20       66.30      1.01 o
  -4   3   7      917.18      904.25      5.31 o
  -3   3   7      259.84      235.69      1.59 o
  -2   3   7      251.46      237.98      1.46 o
  -1   3   7       35.59       36.98      0.95 o
   0   3   7      130.45      131.25      1.87 o
   1   3   7      150.76      145.59      1.55 o
   2   3   7      443.42      428.93      2.39 o
   3   3   7      303.09      304.60      3.00 o
   4   3   7        0.21        4.19      1.09 o
   5   3   7      419.71      397.57      3.20 o
   6   3   7       55.36       53.71      1.75 o
   7   3   7        0.19        1.78      2.70 o
   8   3   7       72.21       79.86      3.67 o
   9   3   7        2.02        7.89      3.01 o
 -11   4   7       24.75       34.30      2.91 o
 -10   4   7       13.03       16.81      2.28 o
  -9   4   7       97.46       97.21      2.85 o
  -8   4   7        2.17        3.36      1.95 o
  -7   4   7       46.97       47.44      1.49 o
  -6   4   7      136.18      136.84      1.57 o
  -5   4   7        2.63        0.75      1.61 o
  -4   4   7      379.03      366.76      2.63 o
  -3   4   7        6.75        6.17      1.45 o
  -2   4   7      151.27      158.07      2.03 o
  -1   4   7        5.31        5.71      1.30 o
   0   4   7       74.76       73.69      1.86 o
   1   4   7      157.19      145.76      2.27 o
   2   4   7      151.73      140.02      2.49 o
   3   4   7       51.62       52.72      1.67 o
   4   4   7        1.15        2.40      2.33 o
   5   4   7      227.41      227.01      4.69 o
   6   4   7        7.27       16.38      3.48 o
   7   4   7       50.79       59.79      3.91 o
  -8   5   7       12.96       15.03      2.55 o
  -7   5   7        2.06        0.93      2.48 o
  -6   5   7       18.80       17.93      2.47 o
  -5   5   7       53.27       50.16      2.19 o
  -4   5   7        8.58        8.45      1.94 o
  -3   5   7        0.12        1.88      1.68 o
  -2   5   7       21.52       21.89      1.89 o
  -1   5   7       84.44       81.43      2.18 o
   0   5   7        0.18        0.09      1.60 o
   1   5   7       74.91       81.14      2.55 o
   2   5   7       20.05       23.08      2.75 o
   3   5   7       13.22       10.40      3.21 o
   4   5   7       39.40       38.89      3.95 o
 -15   0   8       25.74       20.88      3.69 o
 -14   0   8        1.06        1.11      2.55 o
 -13   0   8        0.41        0.78      1.72 o
 -12   0   8      547.73      525.30      5.73 o
 -11   0   8      196.03      185.19      4.36 o
 -10   0   8     1009.27     1031.00     16.18 o
  -9   0   8      592.34      611.18      4.46 o
  -8   0   8      370.11      341.37      3.56 o
  -7   0   8     1003.50     1017.69      7.23 o
  -6   0   8       81.10       81.79      2.27 o
  -5   0   8     5967.55     5886.86     20.84 o
  -4   0   8       95.97       83.38      1.19 o
  -3   0   8     2850.72     2886.22     17.20 o
  -2   0   8       55.66       42.10      1.94 o
  -1   0   8     3062.24     2956.81     53.91 o
   0   0   8       60.66       64.40      4.05 o
   1   0   8      231.40      223.38      3.79 o
   2   0   8       61.19       57.15      1.84 o
   3   0   8        0.13        1.61      2.31 o
   4   0   8       14.45       15.18      1.14 o
   5   0   8      179.34      165.39      2.97 o
   6   0   8       91.31       83.41      3.99 o
   7   0   8       37.08       43.61      4.28 o
   8   0   8       43.01       35.84      7.24 o
   9   0   8       34.69       36.28      4.44 o
  10   0   8        9.51       10.37      4.12 o
 -15   1   8        4.34        5.88      2.51 o
 -14   1   8       60.18       68.27      3.66 o
 -13   1   8        3.51        6.84      1.69 o
 -12   1   8       73.74       72.51      2.29 o
 -11   1   8       13.22       17.27      1.77 o
 -10   1   8       71.15       73.06      1.73 o
  -9   1   8        9.63        8.29      1.05 o
  -8   1   8      339.43      318.26      3.05 o
  -7   1   8       58.77       43.94      1.04 o
  -6   1   8     1031.30     1040.64      4.65 o
  -5   1   8      104.39       91.15      0.98 o
  -4   1   8     1036.53     1020.45      4.29 o
  -3   1   8      108.81      114.01      1.08 o
  -2   1   8      970.61     1026.66      3.00 o
  -1   1   8      134.74      122.30      1.17 o
   0   1   8     3779.16     3892.14     12.50 o
   1   1   8      635.20      619.50      2.86 o
   2   1   8     1724.19     1749.69      9.39 o
   3   1   8        1.43        0.21      0.93 o
   4   1   8      131.07      144.84      1.65 o
   5   1   8       33.51       33.65      1.13 o
   6   1   8        9.25        8.68      0.95 o
   7   1   8       33.81       35.20      2.10 o
   8   1   8      173.64      172.55      3.41 o
   9   1   8       20.66       21.36      2.44 o
  10   1   8       34.17       37.52      3.07 o
 -14   2   8        0.03       -0.02      3.05 o
 -13   2   8        0.09        2.64      1.67 o
 -12   2   8       40.76       39.93      2.28 o
 -11   2   8        2.34        3.10      1.48 o
 -10   2   8       51.02       47.42      1.97 o
  -9   2   8        6.66       10.59      1.60 o
  -8   2   8       65.29       65.89      1.68 o
  -7   2   8       18.93       17.83      1.07 o
  -6   2   8       11.54       11.08      0.96 o
  -5   2   8      367.12      359.69      1.56 o
  -4   2   8      454.48      505.41      1.93 o
  -3   2   8     5609.98     5756.44     27.15 o
  -2   2   8     1048.96     1065.08      5.58 o
  -1   2   8     3620.69     3736.17     12.43 o
   0   2   8      177.42      188.53      1.59 o
   1   2   8       24.55       26.67      0.84 o
   2   2   8      346.76      364.30      1.73 o
   3   2   8       11.16       12.57      0.95 o
   4   2   8      922.60      896.93      4.63 o
   5   2   8       18.00       21.05      1.30 o
   6   2   8      220.33      207.24      1.98 o
   7   2   8       38.12       35.27      1.84 o
   8   2   8        0.26       -0.01      2.00 o
   9   2   8        0.93        1.08      2.05 o
  10   2   8        0.40        2.61      3.80 o
 -13   3   8        8.51       14.18      2.82 o
 -12   3   8       42.54       44.98      2.84 o
 -11   3   8       76.21       74.89      2.32 o
 -10   3   8       16.69       14.12      1.79 o
  -9   3   8       43.05       33.21      1.17 o
  -8   3   8       94.86       85.24      1.87 o
  -7   3   8       56.48       56.61      1.31 o
  -6   3   8        0.89        2.83      0.77 o
  -5   3   8       89.99       92.28      1.26 o
  -4   3   8      135.80      139.82      1.82 o
  -3   3   8      726.61      702.63      5.20 o
  -2   3   8        7.35        8.49      0.82 o
  -1   3   8       50.38       49.54      1.07 o
   0   3   8       21.38       21.33      1.09 o
   1   3   8       11.03       10.00      1.05 o
   2   3   8        8.12        6.37      0.88 o
   3   3   8       51.91       56.02      1.52 o
   4   3   8      282.45      283.65      2.38 o
   5   3   8        0.71        1.07      1.18 o
   6   3   8       72.42       71.58      2.81 o
   7   3   8       22.63       27.53      3.14 o
   8   3   8       49.73       58.49      4.50 o
 -11   4   8        4.25        4.75      2.70 o
 -10   4   8        9.66       10.00      2.24 o
  -9   4   8       21.30       15.39      2.32 o
  -8   4   8        0.23       -0.01      1.70 o
  -7   4   8        3.38        4.06      1.39 o
  -6   4   8       20.20       15.62      0.95 o
  -5   4   8        7.48        7.77      1.25 o
  -4   4   8       17.52       16.53      1.14 o
  -3   4   8      134.65      119.50      2.02 o
  -2   4   8      366.86      349.42      2.44 o
  -1   4   8      102.29      108.85      1.92 o
   0   4   8        0.01        1.37      1.50 o
   1   4   8        1.91        4.35      1.83 o
   2   4   8        5.38        7.33      1.86 o
   3   4   8       97.17       99.23      3.16 o
   4   4   8       82.36       75.01      3.23 o
   5   4   8       72.83       75.58      3.82 o
   6   4   8       81.91       77.61      3.79 o
   7   4   8        0.74        0.08      3.38 o
  -8   5   8        7.97       10.67      2.49 o
  -7   5   8        1.49        3.81      2.45 o
  -6   5   8      239.62      249.38      5.51 o
  -5   5   8      163.23      158.75      2.77 o
  -4   5   8        2.84        3.71      2.01 o
  -3   5   8       39.59       41.94      1.95 o
  -2   5   8      153.05      168.42      3.25 o
  -1   5   8       82.81       74.28      2.18 o
   0   5   8        1.02        0.20      1.60 o
   1   5   8       11.48       17.20      2.06 o
   2   5   8       87.50       91.18      3.15 o
   3   5   8        4.14        3.77      3.37 o
   4   5   8       14.73       21.02      3.93 o
 -15   1   9        3.86        4.68      2.30 o
 -14   1   9        0.56        1.38      2.12 o
 -13   1   9       52.46       50.10      1.94 o
 -12   1   9        0.95        1.08      1.16 o
 -11   1   9      169.03      165.74      3.43 o
 -10   1   9        3.79        5.29      1.48 o
  -9   1   9        0.71        3.01      0.95 o
  -8   1   9      103.06       97.69      1.22 o
  -7   1   9      207.80      224.49      2.08 o
  -6   1   9      212.40      225.10      2.09 o
  -5   1   9      624.31      602.32      5.76 o
  -4   1   9      682.25      746.97      5.20 o
  -3   1   9      432.97      530.08     16.60 o
  -2   1   9     2247.49     2439.35     10.30 o
  -1   1   9      257.35      261.53      3.77 o
   0   1   9     1158.33     1283.19      7.66 o
   1   1   9       18.10       21.26      1.07 o
   2   1   9      199.47      198.11      1.68 o
   3   1   9       13.62       12.66      0.95 o
   4   1   9        1.18        2.61      1.17 o
   5   1   9       33.68       34.91      1.21 o
   6   1   9      129.49      115.54      1.59 o
   7   1   9       60.17       54.51      2.13 o
   8   1   9       14.77       26.28      2.57 o
   9   1   9        0.55        2.87      2.21 o
  10   1   9        0.43        5.83      3.06 o
 -14   2   9        0.76       -0.01      2.96 o
 -13   2   9       42.42       46.19      2.36 o
 -12   2   9       65.07       63.51      2.00 o
 -11   2   9        1.18        4.32      2.16 o
 -10   2   9        0.07        0.49      1.58 o
  -9   2   9      662.84      639.86      5.75 o
  -8   2   9       76.36       60.69      2.10 o
  -7   2   9      266.26      281.01      1.92 o
  -6   2   9        8.50       10.13      0.75 o
  -5   2   9      110.80      102.57      0.99 o
  -4   2   9     2792.95     2689.82     11.28 o
  -3   2   9        6.44       14.54      1.80 o
  -2   2   9     1037.24      932.50      5.66 o
  -1   2   9     1248.51     1189.45     14.66 o
   0   2   9       52.80       39.46      0.94 o
   1   2   9      189.54      191.92      1.69 o
   2   2   9        4.27        6.36      0.99 o
   3   2   9      591.71      613.13      4.49 o
   4   2   9      386.31      377.80      3.02 o
   5   2   9       40.07       39.65      1.41 o
   6   2   9        8.84        8.51      0.89 o
   7   2   9       23.82       25.87      2.08 o
   8   2   9        3.21        2.73      2.05 o
   9   2   9       10.05       10.22      2.47 o
 -13   3   9       21.19       27.58      3.36 o
 -12   3   9       16.24       19.24      1.98 o
 -11   3   9       20.17       15.89      2.00 o
 -10   3   9      191.17      177.54      3.40 o
  -9   3   9       82.75       89.27      1.73 o
  -8   3   9      421.58      405.40      3.37 o
  -7   3   9      435.21      439.13      2.57 o
  -6   3   9      680.24      668.00      4.01 o
  -5   3   9      316.98      294.59      2.15 o
  -4   3   9       17.49       18.94      1.02 o
  -3   3   9      438.28      443.78      3.41 o
  -2   3   9      399.90      409.00      2.29 o
  -1   3   9       78.73       68.88      1.39 o
   0   3   9      576.60      613.60      5.13 o
   1   3   9      208.61      203.95      2.10 o
   2   3   9       79.57       71.44      1.37 o
   3   3   9      167.99      166.95      1.97 o
   4   3   9       74.72       72.82      1.54 o
   5   3   9      124.13      124.51      2.31 o
   6   3   9        0.10        1.91      2.45 o
   7   3   9       64.96       59.47      3.33 o
   8   3   9       98.77      122.46      4.15 o
 -11   4   9        1.28        2.21      2.38 o
 -10   4   9        0.11       -0.01      2.22 o
  -9   4   9       77.35       84.03      3.12 o
  -8   4   9       42.57       44.85      2.13 o
  -7   4   9       14.54       12.00      1.97 o
  -6   4   9      109.70      104.26      1.93 o
  -5   4   9      239.28      231.39      2.23 o
  -4   4   9      484.77      483.55      5.21 o
  -3   4   9       46.21       42.21      1.57 o
  -2   4   9      190.00      192.53      2.03 o
  -1   4   9      393.04      374.62      3.48 o
   0   4   9      150.83      141.15      2.42 o
   1   4   9       60.84       64.25      2.50 o
   2   4   9       76.85       79.39      2.47 o
   3   4   9        4.19        8.31      2.81 o
   4   4   9       19.17       23.54      2.95 o
   5   4   9        8.88        6.95      3.26 o
   6   4   9        9.11        7.03      3.52 o
  -8   5   9        2.83        7.29      2.54 o
  -7   5   9       75.99       82.22      2.84 o
  -6   5   9        0.39        0.66      2.32 o
  -5   5   9       32.36       26.29      2.09 o
  -4   5   9       52.49       45.02      2.06 o
  -3   5   9       15.13       11.58      1.90 o
  -2   5   9        6.19        6.41      2.11 o
  -1   5   9        6.42        8.10      1.83 o
   0   5   9       10.00       14.54      1.91 o
   1   5   9      108.63      115.82      3.00 o
   2   5   9       59.33       58.96      3.34 o
   3   5   9        2.85       10.91      3.41 o
 -15   0  10        0.05        2.41      3.72 o
 -14   0  10       41.97       40.12      2.35 o
 -13   0  10        3.05        3.67      2.50 o
 -12   0  10      768.61      775.88      7.81 o
 -11   0  10       97.86      107.47      3.46 o
 -10   0  10      371.29      388.80      4.81 o
  -9   0  10      456.73      485.61      4.49 o
  -8   0  10      212.65      185.70      3.39 o
  -7   0  10       44.49       47.86      2.15 o
  -6   0  10     1869.07     2100.22     10.91 o
  -5   0  10     1514.77     1600.32     11.21 o
  -4   0  10     2870.97     2993.66     15.45 o
  -3   0  10     1754.64     1881.31     14.82 o
  -2   0  10      424.11      533.66      3.94 o
  -1   0  10      317.42      294.14      4.92 o
   0   0  10      117.33      117.77      3.22 o
   1   0  10       71.62       91.57      3.00 o
   2   0  10      196.89      168.11      3.10 o
   3   0  10       18.43       20.98      1.06 o
   4   0  10      638.32      603.70      4.93 o
   5   0  10        3.24        4.23      1.66 o
   6   0  10      578.85      561.97      8.39 o
   7   0  10       23.64       21.19      4.12 o
   8   0  10       59.75       52.62      8.99 o
   9   0  10        7.29       16.55      4.24 o
 -15   1  10        5.56        7.90      2.33 o
 -14   1  10       22.76       18.05      2.16 o
 -13   1  10      127.94      136.41      2.68 o
 -12   1  10       62.40       69.08      1.94 o
 -11   1  10       85.99      100.86      1.95 o
 -10   1  10       64.65       63.07      1.94 o
  -9   1  10      132.79      126.61      1.54 o
  -8   1  10        0.87        0.37      0.83 o
  -7   1  10      969.55      913.88      5.46 o
  -6   1  10      318.40      342.41      2.60 o
  -5   1  10      136.28      118.17      1.30 o
  -4   1  10      111.52       86.65      1.00 o
  -3   1  10     2047.39     1998.99      7.62 o
  -2   1  10     1861.76     1934.56      5.29 o
  -1   1  10      185.42      203.93      2.38 o
   0   1  10       24.82       15.21      1.38 o
   1   1  10      972.58      909.33      4.86 o
   2   1  10       73.53       66.25      1.14 o
   3   1  10      221.84      220.66      1.77 o
   4   1  10      937.37      884.06      7.77 o
   5   1  10      264.64      269.42      2.91 o
   6   1  10       13.17       15.45      1.14 o
   7   1  10       22.96       20.32      2.02 o
   8   1  10        7.62        9.52      2.23 o
   9   1  10        0.38        5.98      3.03 o
 -14   2  10        0.53        0.05      2.47 o
 -13   2  10        1.54        5.08      1.61 o
 -12   2  10      427.86      436.57      4.00 o
 -11   2  10       56.46       59.16      1.84 o
 -10   2  10       60.88       60.24      1.60 o
  -9   2  10       85.84       93.02      2.43 o
  -8   2  10       40.55       37.45      1.35 o
  -7   2  10       83.81       79.91      1.11 o
  -6   2  10        2.36        2.59      0.67 o
  -5   2  10       19.47       17.41      0.79 o
  -4   2  10     1075.53     1094.97      4.15 o
  -3   2  10        1.41        1.86      0.87 o
  -2   2  10      102.46       98.03      1.17 o
  -1   2  10      259.86      270.92      1.83 o
   0   2  10      111.88      111.17      1.36 o
   1   2  10        8.38       10.97      0.98 o
   2   2  10      216.12      204.54      2.94 o
   3   2  10       59.58       66.67      2.07 o
   4   2  10      187.60      185.81      2.07 o
   5   2  10        0.83        2.67      1.29 o
   6   2  10       11.87       11.11      0.98 o
   7   2  10        2.44        0.67      1.81 o
   8   2  10        1.70        0.85      2.06 o
   9   2  10        0.04        2.26      3.18 o
 -13   3  10       11.14       10.76      2.57 o
 -12   3  10        0.00        0.21      1.96 o
 -11   3  10       18.63       17.35      2.03 o
 -10   3  10        2.57        2.86      1.80 o
  -9   3  10       60.19       56.31      1.51 o
  -8   3  10       21.18       26.14      1.31 o
  -7   3  10      382.47      388.77      3.11 o
  -6   3  10      158.83      147.99      1.61 o
  -5   3  10        0.97        0.32      1.15 o
  -4   3  10       32.73       30.64      0.99 o
  -3   3  10        8.78        7.98      0.96 o
  -2   3  10       46.73       46.73      1.21 o
  -1   3  10       39.01       35.37      1.45 o
   0   3  10       22.18       22.10      1.12 o
   1   3  10       31.89       30.02      1.36 o
   2   3  10        1.26        2.70      0.87 o
   3   3  10        0.87        0.74      1.14 o
   4   3  10       73.61       75.46      1.79 o
   5   3  10        4.18        6.47      2.46 o
   6   3  10       10.30       11.10      2.64 o
   7   3  10       11.53       12.03      3.06 o
 -11   4  10       20.13       19.36      2.45 o
 -10   4  10        1.80       -0.01      2.32 o
  -9   4  10       13.63       15.95      2.20 o
  -8   4  10       35.33       28.73      2.39 o
  -7   4  10        3.49        2.75      1.04 o
  -6   4  10       17.07       19.05      1.56 o
  -5   4  10        5.28        5.80      1.24 o
  -4   4  10      119.57      119.68      1.85 o
  -3   4  10       86.82       83.59      1.78 o
  -2   4  10       67.60       68.94      1.61 o
  -1   4  10        2.84        4.91      1.70 o
   0   4  10       15.22       13.33      1.79 o
   1   4  10       28.51       23.33      2.10 o
   2   4  10        0.00        0.22      2.79 o
   3   4  10       19.71       20.13      3.04 o
   4   4  10        5.57        5.64      2.75 o
   5   4  10       37.91       39.34      3.59 o
   6   4  10        7.12        4.82      3.30 o
  -8   5  10       31.41       28.05      2.60 o
  -7   5  10        4.48        4.41      2.33 o
  -6   5  10       17.55       17.76      2.40 o
  -5   5  10        9.47        8.54      2.12 o
  -4   5  10       60.50       56.90      2.49 o
  -3   5  10       37.60       44.43      2.20 o
  -2   5  10       13.60       16.58      2.23 o
  -1   5  10       10.80       11.33      1.95 o
   0   5  10        0.07       -0.01      2.23 o
   1   5  10        0.49        0.25      2.27 o
   2   5  10        9.74       11.30      3.04 o
 -15   1  11        1.30       -0.01      2.09 o
 -14   1  11        0.95        0.12      1.67 o
 -13   1  11       94.58      101.15      2.73 o
 -12   1  11       69.91       69.27      2.24 o
 -11   1  11      279.31      276.66      4.26 o
 -10   1  11        5.20        4.40      1.08 o
  -9   1  11       30.71       25.70      1.03 o
  -8   1  11       77.18       88.60      1.26 o
  -7   1  11      434.25      427.70      2.57 o
  -6   1  11      708.37      742.36      4.30 o
  -5   1  11        5.51        6.97      0.60 o
  -4   1  11      331.59      331.91      2.22 o
  -3   1  11      193.10      194.82      1.89 o
  -2   1  11        6.27       13.79      1.05 o
  -1   1  11       32.79       42.40      1.05 o
   0   1  11       78.55       80.56      4.62 o
   1   1  11      474.17      475.86      3.78 o
   2   1  11        0.76        3.71      0.88 o
   3   1  11      584.40      581.05      5.45 o
   4   1  11      123.92      121.52      1.89 o
   5   1  11      133.23      136.92      2.01 o
   6   1  11       47.35       42.93      1.93 o
   7   1  11        0.00        1.48      1.79 o
   8   1  11        0.01        3.95      2.96 o
   9   1  11        0.53        3.30      3.08 o
 -14   2  11        0.92        0.05      2.64 o
 -13   2  11        2.23        4.70      1.75 o
 -12   2  11      167.82      163.40      2.76 o
 -11   2  11      173.32      171.97      2.56 o
 -10   2  11       33.14       35.96      1.98 o
  -9   2  11       24.84       24.51      1.64 o
  -8   2  11      235.69      223.49      2.18 o
  -7   2  11       98.01       90.93      1.11 o
  -6   2  11      401.91      376.67      3.39 o
  -5   2  11      165.75      170.78      1.30 o
  -4   2  11     1056.04     1033.66      4.19 o
  -3   2  11      593.08      616.17      3.99 o
  -2   2  11      596.58      598.01      5.15 o
  -1   2  11        8.28       13.05      0.98 o
   0   2  11      328.00      292.95      2.29 o
   1   2  11       86.08       98.64      1.52 o
   2   2  11      383.72      381.30      3.75 o
   3   2  11       11.55       12.87      1.32 o
   4   2  11       13.29       13.39      1.32 o
   5   2  11       68.95       66.43      1.63 o
   6   2  11       11.08        9.54      1.86 o
   7   2  11       18.57       15.24      2.00 o
   8   2  11       41.22       55.54      2.98 o
 -13   3  11        1.03        1.89      2.42 o
 -12   3  11        1.18        2.37      2.23 o
 -11   3  11        7.80        8.50      2.33 o
 -10   3  11       68.19       60.29      2.54 o
  -9   3  11      171.38      167.34      1.94 o
  -8   3  11       33.48       32.85      1.34 o
  -7   3  11      454.97      439.60      3.09 o
  -6   3  11      170.02      164.16      1.99 o
  -5   3  11      201.50      196.80      2.81 o
  -4   3  11      372.48      350.63      2.44 o
  -3   3  11      579.41      572.56      2.62 o
  -2   3  11      201.90      200.11      1.92 o
  -1   3  11       98.85       87.39      1.83 o
   0   3  11       40.87       37.85      1.40 o
   1   3  11      164.79      145.84      2.02 o
   2   3  11      311.59      270.52      3.35 o
   3   3  11        8.98        5.64      1.27 o
   4   3  11        1.18        1.63      1.56 o
   5   3  11      226.94      238.18      3.91 o
   6   3  11        2.39        2.05      2.44 o
   7   3  11       20.23       20.31      3.59 o
 -11   4  11       23.87       24.80      2.52 o
 -10   4  11       14.54       14.36      2.57 o
  -9   4  11       11.71       14.33      2.23 o
  -8   4  11       25.12       26.71      2.28 o
  -7   4  11       87.71       79.67      1.91 o
  -6   4  11        6.15        4.24      1.42 o
  -5   4  11        6.82        7.43      0.96 o
  -4   4  11       58.73       57.17      1.57 o
  -3   4  11      108.30      103.89      2.02 o
  -2   4  11       12.04        9.31      1.55 o
  -1   4  11       39.18       35.64      1.78 o
   0   4  11      299.30      287.76      3.22 o
   1   4  11        7.09        6.93      1.87 o
   2   4  11      176.19      173.81      4.61 o
   3   4  11        0.60        2.62      3.07 o
   4   4  11       32.51       29.34      3.29 o
   5   4  11        0.62       -0.01      2.93 o
  -7   5  11        0.10        1.63      2.59 o
  -6   5  11        1.76        3.64      2.58 o
  -5   5  11        0.02       -0.01      2.38 o
  -4   5  11        1.31        1.00      1.91 o
  -3   5  11        2.69        2.44      2.06 o
  -2   5  11       24.49       21.71      2.38 o
  -1   5  11       21.50       13.32      2.30 o
   0   5  11       26.22       24.38      2.66 o
   1   5  11        7.69       10.49      2.66 o
 -15   0  12        1.07       -0.02      3.50 o
 -14   0  12        7.67        0.61      2.52 o
 -13   0  12        5.93        5.46      3.24 o
 -12   0  12      227.14      231.25      4.57 o
 -11   0  12        1.89        0.83      2.65 o
 -10   0  12       49.12       50.18      3.32 o
  -9   0  12       54.81       47.16      2.63 o
  -8   0  12      623.75      658.43      7.30 o
  -7   0  12      247.97      226.36      2.00 o
  -6   0  12      399.81      395.53      3.76 o
  -5   0  12      347.50      333.12      3.32 o
  -4   0  12       37.11       46.56      1.63 o
  -3   0  12     1400.34     1469.01     10.55 o
  -2   0  12      210.37      188.63      3.43 o
  -1   0  12     1236.36     1194.74      9.30 o
   0   0  12     1359.90     1379.25     20.92 o
   1   0  12      876.33      907.79     10.78 o
   2   0  12       42.12       46.89      2.16 o
   3   0  12       10.85       16.48      2.52 o
   4   0  12      196.87      180.86      5.43 o
   5   0  12       27.56       26.52      1.34 o
   6   0  12       24.87       24.46      1.42 o
   7   0  12      155.73      155.80      8.00 o
   8   0  12       64.92       75.27     13.10 o
 -15   1  12        0.56        1.97      2.32 o
 -14   1  12       25.93       23.03      2.21 o
 -13   1  12        3.23        4.26      1.98 o
 -12   1  12       52.32       59.11      1.78 o
 -11   1  12        2.40        5.80      1.05 o
 -10   1  12       98.19       96.61      1.38 o
  -9   1  12      132.82      124.31      1.46 o
  -8   1  12      536.97      505.96      2.60 o
  -7   1  12      349.07      365.54      3.09 o
  -6   1  12      184.15      188.10      1.47 o
  -5   1  12      651.81      619.27      2.89 o
  -4   1  12      960.43      924.05      4.31 o
  -3   1  12      985.05     1013.71      3.23 o
  -2   1  12      569.47      568.72      3.09 o
  -1   1  12      319.00      333.33      2.72 o
   0   1  12        0.88        2.38      1.05 o
   1   1  12        3.06        7.32      1.30 o
   2   1  12      612.88      587.42      7.45 o
   3   1  12      209.21      207.17      2.90 o
   4   1  12      519.64      502.65      7.64 o
   5   1  12        2.16        3.02      1.08 o
   6   1  12      104.84      108.25      1.81 o
   7   1  12        0.16        2.97      2.27 o
   8   1  12        1.23        4.93      3.09 o
 -14   2  12       27.33       27.32      2.43 o
 -13   2  12       15.89       20.80      2.16 o
 -12   2  12      194.54      195.73      2.72 o
 -11   2  12      123.75      128.60      2.89 o
 -10   2  12        9.16        9.81      1.36 o
  -9   2  12       22.65       21.84      0.88 o
  -8   2  12       82.46       80.68      1.19 o
  -7   2  12      676.16      680.81      3.35 o
  -6   2  12       74.91       70.56      1.04 o
  -5   2  12        0.70        3.76      0.84 o
  -4   2  12       57.98       54.86      1.06 o
  -3   2  12      174.88      192.98      1.76 o
  -2   2  12       29.42       29.92      1.01 o
  -1   2  12       66.59       63.61      1.12 o
   0   2  12      240.31      248.01      1.75 o
   1   2  12      447.00      435.12      3.35 o
   2   2  12      427.72      417.83      4.69 o
   3   2  12       73.63       76.77      1.90 o
   4   2  12      142.29      136.36      2.00 o
   5   2  12       95.40       92.54      2.02 o
   6   2  12        1.26        1.30      1.80 o
   7   2  12       46.97       50.36      2.56 o
   8   2  12        2.24        3.64      2.51 o
 -13   3  12        3.81        4.02      2.59 o
 -12   3  12       14.43       15.42      2.48 o
 -11   3  12       45.02       37.67      2.64 o
 -10   3  12        4.62        2.83      1.86 o
  -9   3  12       11.61        8.98      1.21 o
  -8   3  12       22.73       21.54      1.22 o
  -7   3  12       63.45       58.54      1.36 o
  -6   3  12       46.95       44.72      1.50 o
  -5   3  12      936.86      903.95      4.53 o
  -4   3  12      113.52      107.20      1.61 o
  -3   3  12      673.48      649.17      3.16 o
  -2   3  12       58.19       48.79      1.57 o
  -1   3  12        8.35        7.07      0.98 o
   0   3  12       13.09       11.95      1.30 o
   1   3  12      158.96      156.98      2.12 o
   2   3  12        0.85        1.27      1.11 o
   3   3  12       15.41       12.66      1.57 o
   4   3  12        1.15        1.97      2.30 o
   5   3  12       20.40       21.68      2.51 o
   6   3  12        9.36       11.72      3.07 o
 -11   4  12        4.59        5.52      2.44 o
 -10   4  12       62.91       62.47      2.46 o
  -9   4  12       19.84       18.99      2.28 o
  -8   4  12        0.87        0.87      2.17 o
  -7   4  12        1.34        3.37      1.58 o
  -6   4  12       12.48       17.66      1.84 o
  -5   4  12       16.15       21.58      1.28 o
  -4   4  12       69.00       63.86      1.91 o
  -3   4  12      188.20      176.82      2.62 o
  -2   4  12       47.48       53.29      1.88 o
  -1   4  12       20.31       20.31      1.70 o
   0   4  12        0.95        1.30      1.80 o
   1   4  12        5.20        3.96      2.32 o
   2   4  12      143.87      130.66      3.83 o
   3   4  12      106.47      107.36      3.92 o
   4   4  12       29.15       26.25      3.48 o
  -7   5  12      191.94      208.09      4.00 o
  -6   5  12       62.69       72.00      3.12 o
  -5   5  12        0.12        2.17      2.47 o
  -4   5  12        5.72        7.51      1.97 o
  -3   5  12      135.31      145.87      4.20 o
  -2   5  12       56.40       56.15      2.75 o
  -1   5  12       54.97       59.44      3.25 o
   0   5  12        8.05       10.30      2.62 o
   1   5  12        7.80       10.44      2.66 o
 -15   1  13        0.00       -0.01      2.63 o
 -14   1  13       64.63       68.14      2.50 o
 -13   1  13       41.33       43.47      2.05 o
 -12   1  13      197.27      189.72      5.08 o
 -11   1  13       15.30       19.02      1.46 o
 -10   1  13       88.47       82.33      1.85 o
  -9   1  13       13.18       19.58      1.33 o
  -8   1  13       65.28       69.59      1.33 o
  -7   1  13       36.13       33.89      1.09 o
  -6   1  13      265.87      240.65      1.57 o
  -5   1  13        4.77        3.27      0.93 o
  -4   1  13        6.53        6.56      1.05 o
  -3   1  13      274.23      272.09      1.74 o
  -2   1  13       22.88       38.34      1.16 o
  -1   1  13      108.81      121.43      1.79 o
   0   1  13        2.09        5.06      1.39 o
   1   1  13       29.76       34.03      1.75 o
   2   1  13      168.20      172.21      2.64 o
   3   1  13       26.29       28.21      2.47 o
   4   1  13      297.84      295.50      3.74 o
   5   1  13       64.79       62.50      1.59 o
   6   1  13        5.35        7.31      1.91 o
   7   1  13        1.40        4.09      2.95 o
   8   1  13        0.20        0.18      3.12 o
 -14   2  13        0.88        2.01      1.99 o
 -13   2  13      136.53      148.99      3.03 o
 -12   2  13        0.02        2.79      1.73 o
 -11   2  13       21.03       29.20      1.60 o
 -10   2  13       72.04       60.17      1.77 o
  -9   2  13      129.48      125.35      1.41 o
  -8   2  13       17.45       20.27      0.96 o
  -7   2  13      669.47      654.12      3.18 o
  -6   2  13       42.73       47.75      1.40 o
  -5   2  13     1411.40     1395.57      8.44 o
  -4   2  13        0.26        3.66      1.39 o
  -3   2  13      189.66      199.30      1.67 o
  -2   2  13       69.76       83.25      3.55 o
  -1   2  13      275.22      273.38      1.92 o
   0   2  13        0.00        2.32      1.16 o
   1   2  13        4.70        7.01      1.24 o
   2   2  13      149.40      142.96      2.64 o
   3   2  13        7.80        7.68      1.45 o
   4   2  13        4.02        6.81      1.77 o
   5   2  13        0.85        1.40      1.56 o
   6   2  13        0.01        2.83      2.18 o
   7   2  13        0.32        1.08      2.23 o
 -13   3  13        5.55       -0.01      2.42 o
 -12   3  13        2.45        4.24      2.16 o
 -11   3  13        8.85        6.80      2.14 o
 -10   3  13       24.51       30.24      2.02 o
  -9   3  13       98.81       92.21      1.62 o
  -8   3  13        5.41        8.80      0.95 o
  -7   3  13        6.19        2.25      1.28 o
  -6   3  13      285.88      250.07      2.22 o
  -5   3  13       81.20       72.59      2.27 o
  -4   3  13     2596.08     2489.67     10.32 o
  -3   3  13      105.90      127.99      3.88 o
  -2   3  13      497.94      423.39      5.84 o
  -1   3  13      111.81      108.79      1.82 o
   0   3  13       36.14       45.22      1.55 o
   1   3  13       20.51       20.22      1.04 o
   2   3  13       10.66       14.47      1.26 o
   3   3  13        5.33        3.75      1.89 o
   4   3  13       45.55       47.53      2.67 o
   5   3  13        9.51       14.32      2.88 o
   6   3  13       21.89       27.09      3.15 o
 -11   4  13       20.18       25.11      2.71 o
 -10   4  13       35.40       36.59      2.36 o
  -9   4  13      272.91      287.65      3.72 o
  -8   4  13       70.46       61.62      2.79 o
  -7   4  13       81.04       83.27      2.13 o
  -6   4  13       19.89       15.50      1.94 o
  -5   4  13       59.32       69.71      2.22 o
  -4   4  13       44.58       42.20      1.86 o
  -3   4  13       10.58       16.89      1.81 o
  -2   4  13       23.71       18.12      1.65 o
  -1   4  13       29.33       36.94      2.02 o
   0   4  13        0.61       -0.01      2.12 o
   1   4  13       58.84       59.49      2.79 o
   2   4  13       26.68       24.84      3.22 o
   3   4  13        2.97        6.91      3.13 o
   4   4  13       18.08       13.54      3.34 o
  -7   5  13       39.58       46.70      2.80 o
  -6   5  13        4.39        4.04      2.48 o
  -5   5  13       10.00       11.09      2.40 o
  -4   5  13       71.41       83.30      2.49 o
  -3   5  13       30.73       39.23      3.27 o
  -2   5  13       26.64       19.11      2.68 o
  -1   5  13        1.69        2.92      2.86 o
 -15   0  14       35.53       32.89      3.74 o
 -14   0  14        4.45        0.72      3.70 o
 -13   0  14      268.05      284.85      6.04 o
 -12   0  14       25.51       23.72      3.60 o
 -11   0  14       19.34       20.60      3.28 o
 -10   0  14       12.70       10.18      3.71 o
  -9   0  14      142.95      129.04      3.15 o
  -8   0  14     1852.83     1883.74     20.25 o
  -7   0  14      130.45      152.22      1.51 o
  -6   0  14       67.02       64.15      1.41 o
  -5   0  14      549.51      544.51      6.85 o
  -4   0  14     1486.34     1570.24     14.49 o
  -3   0  14      112.32      104.40      2.82 o
  -2   0  14     2358.92     2440.34     19.61 o
  -1   0  14      119.29      104.74      2.90 o
   0   0  14      259.96      269.66      7.92 o
   1   0  14      230.14      213.60      5.48 o
   2   0  14       40.75       41.53      2.87 o
   3   0  14       97.03      105.98      3.66 o
   4   0  14      323.93      300.11      6.59 o
   5   0  14      196.13      203.86      4.96 o
   6   0  14        0.03       10.83      7.07 o
   7   0  14        3.88       12.42      4.92 o
 -15   1  14       19.20       22.45      2.47 o
 -14   1  14       67.69       65.25      2.37 o
 -13   1  14      106.94      104.70      2.40 o
 -12   1  14      186.95      197.25      2.64 o
 -11   1  14      200.79      203.69      2.41 o
 -10   1  14        9.93       12.80      1.68 o
  -9   1  14       17.59       18.66      1.43 o
  -8   1  14       44.74       39.01      1.21 o
  -7   1  14      108.11       96.94      1.27 o
  -6   1  14       11.46        8.26      1.03 o
  -5   1  14       20.35       22.86      1.05 o
  -4   1  14      735.45      693.24      4.82 o
  -3   1  14      535.48      494.12      3.17 o
  -2   1  14       30.78       27.97      1.02 o
  -1   1  14       25.39       20.64      0.97 o
   0   1  14      422.67      398.22      3.40 o
   1   1  14      648.58      631.31      4.19 o
   2   1  14       24.49       27.73      2.11 o
   3   1  14        6.08        6.62      1.99 o
   4   1  14      175.27      179.18      3.22 o
   5   1  14       30.49       35.08      2.27 o
   6   1  14        3.97        5.42      2.44 o
   7   1  14       15.27       19.00      3.10 o
 -14   2  14        0.00        3.20      2.09 o
 -13   2  14       91.10       93.19      2.72 o
 -12   2  14        0.56        2.02      1.72 o
 -11   2  14       30.97       30.49      1.50 o
 -10   2  14       53.39       47.63      1.20 o
  -9   2  14      111.93      110.38      1.41 o
  -8   2  14      361.82      351.62      2.19 o
  -7   2  14      232.48      232.77      2.00 o
  -6   2  14       85.06       74.65      1.31 o
  -5   2  14       18.52       21.97      0.96 o
  -4   2  14        2.48        1.34      0.98 o
  -3   2  14        0.17        2.68      0.97 o
  -2   2  14      218.85      218.65      2.00 o
  -1   2  14        3.91        5.27      1.13 o
   0   2  14       12.09       12.16      1.21 o
   1   2  14        6.64        7.32      1.50 o
   2   2  14      148.43      146.38      2.11 o
   3   2  14        0.88        3.18      1.93 o
   4   2  14       15.19       16.40      2.05 o
   5   2  14        1.03        0.64      2.06 o
   6   2  14       23.94       23.61      2.42 o
 -13   3  14        4.53        6.11      2.50 o
 -12   3  14       32.09       31.55      2.37 o
 -11   3  14       30.41       34.02      1.96 o
 -10   3  14        8.89       11.94      1.36 o
  -9   3  14       52.22       54.69      1.29 o
  -8   3  14       15.24       11.49      1.47 o
  -7   3  14        8.19        5.03      1.32 o
  -6   3  14       18.53       21.70      1.28 o
  -5   3  14       35.01       38.08      1.67 o
  -4   3  14       13.24       25.40      1.44 o
  -3   3  14        0.01        1.42      0.98 o
  -2   3  14        0.74        1.68      1.01 o
  -1   3  14       21.75       20.96      1.41 o
   0   3  14       32.97       25.91      1.49 o
   1   3  14        0.77        3.44      1.14 o
   2   3  14        0.00        1.89      1.57 o
   3   3  14        5.67        5.97      2.26 o
   4   3  14        0.76        3.06      2.30 o
   5   3  14        1.88        6.28      2.80 o
 -11   4  14       10.24        8.47      2.57 o
 -10   4  14        1.84        0.94      2.45 o
  -9   4  14        3.61        5.83      2.35 o
  -8   4  14        1.63        3.68      2.37 o
  -7   4  14       43.63       43.29      2.04 o
  -6   4  14       81.92       70.86      2.25 o
  -5   4  14      135.09      139.02      2.70 o
  -4   4  14       21.88       21.87      2.17 o
  -3   4  14        0.02        3.02      1.75 o
  -2   4  14        1.34        1.94      1.92 o
  -1   4  14       35.47       41.56      2.37 o
   0   4  14       38.79       32.23      2.42 o
   1   4  14        1.12        2.13      2.51 o
   2   4  14        3.04        3.71      2.73 o
   3   4  14       21.69       23.03      3.21 o
  -6   5  14       51.86       56.15      2.84 o
  -5   5  14        8.05        5.98      2.43 o
  -4   5  14       31.41       34.08      2.37 o
  -3   5  14        0.81        3.37      2.52 o
  -2   5  14       21.38       17.97      2.96 o
 -15   1  15        0.29        5.06      2.35 o
 -14   1  15        5.63        6.59      2.05 o
 -13   1  15       29.17       31.19      1.95 o
 -12   1  15       15.24       18.86      2.19 o
 -11   1  15       64.00       62.25      2.41 o
 -10   1  15        6.59        4.68      1.80 o
  -9   1  15       33.83       39.78      1.61 o
  -8   1  15      571.61      560.64      2.92 o
  -7   1  15      276.83      262.76      2.29 o
  -6   1  15      131.31      140.71      1.58 o
  -5   1  15        0.25        0.61      0.44 o
  -4   1  15      105.08      106.96      1.64 o
  -3   1  15       17.00       16.77      0.93 o
  -2   1  15       46.06       45.97      1.19 o
  -1   1  15       33.26       37.30      2.22 o
   0   1  15       44.09       45.12      2.56 o
   1   1  15       38.43       44.96      2.17 o
   2   1  15        0.02        4.20      2.00 o
   3   1  15      153.67      152.86      3.02 o
   4   1  15        4.00       10.06      2.22 o
   5   1  15        5.50        7.94      1.96 o
   6   1  15        3.90        3.50      2.49 o
 -14   2  15        3.25        2.99      2.15 o
 -13   2  15      112.57      118.83      3.47 o
 -12   2  15       63.73       57.61      1.98 o
 -11   2  15       19.71       20.80      1.47 o
 -10   2  15      144.12      133.34      2.05 o
  -9   2  15      136.97      130.67      2.24 o
  -8   2  15      148.18      147.59      1.79 o
  -7   2  15       74.31       75.84      1.42 o
  -6   2  15      100.44       97.77      1.53 o
  -5   2  15       17.40       12.98      1.18 o
  -4   2  15        8.72        9.36      1.16 o
  -3   2  15       18.92       22.66      1.25 o
  -2   2  15      254.88      261.38      3.04 o
  -1   2  15       89.31       85.86      1.64 o
   0   2  15      158.30      137.04      2.07 o
   1   2  15       39.70       41.15      2.19 o
   2   2  15       28.50       29.79      1.85 o
   3   2  15        1.36        5.44      2.02 o
   4   2  15        9.61       14.24      2.37 o
   5   2  15       23.59       28.99      2.53 o
   6   2  15        3.32        0.68      2.63 o
 -13   3  15      108.49      108.19      3.31 o
 -12   3  15        1.38        4.57      2.26 o
 -11   3  15      196.36      207.45      3.49 o
 -10   3  15       16.64       18.54      1.81 o
  -9   3  15       20.63       25.10      1.67 o
  -8   3  15        2.79        4.13      1.41 o
  -7   3  15       17.10       20.94      1.32 o
  -6   3  15       65.68       62.68      1.33 o
  -5   3  15       34.06       29.08      1.60 o
  -4   3  15      242.72      227.49      4.64 o
  -3   3  15       94.28       88.39      2.91 o
  -2   3  15       57.16       49.24      1.62 o
  -1   3  15       24.77       27.51      2.06 o
   0   3  15      260.79      246.05      4.91 o
   1   3  15      475.62      459.17      8.21 o
   2   3  15        1.68        4.06      2.13 o
   3   3  15        4.68        6.01      2.26 o
   4   3  15       22.25       23.31      2.57 o
 -10   4  15       23.48       28.60      2.78 o
  -9   4  15       53.13       51.77      2.43 o
  -8   4  15      171.99      181.29      3.26 o
  -7   4  15        3.15        4.48      1.85 o
  -6   4  15        0.05        2.05      1.84 o
  -5   4  15       93.96      105.75      2.92 o
  -4   4  15      213.72      210.90      5.35 o
  -3   4  15       33.03       26.42      1.96 o
  -2   4  15       99.11      101.32      2.76 o
  -1   4  15       13.31       10.47      2.25 o
   0   4  15       34.39       33.48      2.54 o
   1   4  15        3.11        6.44      2.42 o
   2   4  15       72.61       87.28      3.30 o
 -15   0  16       21.92       22.44      4.16 o
 -14   0  16       12.46       14.50      3.56 o
 -13   0  16       53.22       64.36      3.60 o
 -12   0  16      123.23      118.71      4.95 o
 -11   0  16       56.25       53.25      3.47 o
 -10   0  16      133.18      124.47      4.36 o
  -9   0  16        0.22        0.95      1.49 o
  -8   0  16      324.45      326.80      3.11 o
  -7   0  16       10.89       10.30      1.23 o
  -6   0  16      454.30      424.18      4.48 o
  -5   0  16      135.49      147.28      6.88 o
  -4   0  16     1580.17     1617.43     10.03 o
  -3   0  16      138.69      146.96      3.21 o
  -2   0  16       48.00       39.17      1.16 o
  -1   0  16        4.70        7.34      3.63 o
   0   0  16      150.09      137.55      4.93 o
   1   0  16      686.31      720.56      9.37 o
   2   0  16      993.47      955.02      8.16 o
   3   0  16      940.68      935.33      8.24 o
   4   0  16      115.91      120.58      3.12 o
   5   0  16        2.48        2.01      2.85 o
   6   0  16        0.20        4.45      4.66 o
 -15   1  16        6.93        9.44      2.19 o
 -14   1  16       75.76       88.15      2.89 o
 -13   1  16        6.36        7.07      2.17 o
 -12   1  16        5.64        6.52      2.16 o
 -11   1  16       78.98       88.46      2.46 o
 -10   1  16        9.21        8.73      1.84 o
  -9   1  16      135.21      118.73      2.62 o
  -8   1  16        7.69        4.94      1.16 o
  -7   1  16      520.68      533.48      2.97 o
  -6   1  16      490.59      486.70      3.16 o
  -5   1  16       35.24       29.56      1.02 o
  -4   1  16        9.51       12.84      1.38 o
  -3   1  16      552.76      530.07      4.19 o
  -2   1  16       69.17       77.27      1.84 o
  -1   1  16      169.30      166.21      2.33 o
   0   1  16       28.57       29.57      1.73 o
   1   1  16      502.50      495.34      4.76 o
   2   1  16       36.01       33.75      2.50 o
   3   1  16       18.73       21.75      2.25 o
   4   1  16        0.98        3.48      1.85 o
   5   1  16       91.36       97.95      3.38 o
   6   1  16        7.79       13.37      3.53 o
 -14   2  16      114.81      105.03      3.74 o
 -13   2  16       58.93       60.83      2.52 o
 -12   2  16        0.49        2.56      2.12 o
 -11   2  16       27.45       27.42      2.21 o
 -10   2  16       32.00       34.00      1.81 o
  -9   2  16       19.23       16.84      1.16 o
  -8   2  16      603.83      578.23      4.42 o
  -7   2  16       39.00       41.69      1.07 o
  -6   2  16      671.18      658.62      4.38 o
  -5   2  16       12.36       11.08      1.32 o
  -4   2  16      357.58      340.26      2.59 o
  -3   2  16       76.83       71.60      1.65 o
  -2   2  16       16.94       15.57      1.11 o
  -1   2  16       22.70       28.68      3.15 o
   0   2  16       39.34       36.36      1.42 o
   1   2  16       13.71       18.25      1.71 o
   2   2  16        9.44        5.05      1.97 o
   3   2  16       23.27       22.46      2.18 o
   4   2  16        6.25        9.70      2.19 o
   5   2  16        2.11        6.13      2.61 o
 -12   3  16        5.75        5.95      2.82 o
 -11   3  16       14.42       15.16      2.39 o
 -10   3  16       34.96       32.45      1.97 o
  -9   3  16        5.73        5.09      1.82 o
  -8   3  16        2.18        3.24      1.78 o
  -7   3  16       38.18       31.24      1.30 o
  -6   3  16        0.85        0.67      1.03 o
  -5   3  16      243.21      225.42      3.32 o
  -4   3  16       17.30       19.40      1.08 o
  -3   3  16        0.11        1.16      1.04 o
  -2   3  16        6.54        6.53      1.03 o
  -1   3  16       72.49       67.27      2.36 o
   0   3  16       11.54       12.37      2.09 o
   1   3  16        3.66        8.69      2.74 o
   2   3  16        0.89        0.80      2.13 o
   3   3  16        2.22        0.71      2.31 o
   4   3  16        6.52       10.47      2.54 o
 -10   4  16       24.72       24.94      2.78 o
  -9   4  16        2.38        4.71      2.46 o
  -8   4  16       16.84       21.46      2.42 o
  -7   4  16        4.31        6.20      1.95 o
  -6   4  16       42.41       54.13      2.45 o
  -5   4  16      227.55      209.10      3.86 o
  -4   4  16        3.18        9.16      2.30 o
  -3   4  16        4.69       11.77      2.29 o
  -2   4  16       64.91       66.98      2.66 o
  -1   4  16       27.33       25.41      2.43 o
   0   4  16        0.64       -0.01      2.26 o
   1   4  16       96.68       99.44      3.30 o
 -15   1  17       18.70       21.04      2.52 o
 -14   1  17       23.28       25.51      2.45 o
 -13   1  17       10.67       14.46      2.37 o
 -12   1  17       32.65       32.29      3.81 o
 -11   1  17       28.89       26.33      2.13 o
 -10   1  17        8.22        7.61      1.79 o
  -9   1  17       28.34       28.21      1.24 o
  -8   1  17        1.11        3.18      0.97 o
  -7   1  17      283.57      283.82      2.66 o
  -6   1  17      162.65      162.99      2.35 o
  -5   1  17        8.53        4.87      0.95 o
  -4   1  17      103.68      113.11      2.06 o
  -3   1  17       28.18       33.53      1.33 o
  -2   1  17       68.99       64.23      1.43 o
  -1   1  17        1.80        5.03      2.29 o
   0   1  17       24.31       26.10      3.14 o
   1   1  17        0.02       10.12      2.92 o
   2   1  17      155.92      157.87      3.20 o
   3   1  17       37.28       35.82      2.48 o
   4   1  17        5.50        8.16      1.86 o
   5   1  17        2.34        7.89      2.72 o
 -14   2  17       72.71       94.44      3.53 o
 -13   2  17        2.11        5.58      2.29 o
 -12   2  17       20.13       25.60      2.30 o
 -11   2  17       10.28       14.07      2.05 o
 -10   2  17        3.08        5.20      1.56 o
  -9   2  17        0.64        0.94      1.15 o
  -8   2  17       53.56       48.18      1.57 o
  -7   2  17        0.02       -0.01      1.27 o
  -6   2  17      413.93      389.52      2.62 o
  -5   2  17      166.11      162.47      2.53 o
  -4   2  17       67.11       63.91      2.01 o
  -3   2  17        0.90        3.14      1.28 o
  -2   2  17       51.50       54.94      1.33 o
  -1   2  17       31.29       35.57      1.45 o
   0   2  17        9.12        4.61      1.42 o
   1   2  17       15.91       18.28      1.97 o
   2   2  17       32.55       34.30      2.68 o
   3   2  17       40.89       38.91      2.36 o
   4   2  17        1.84        4.97      2.22 o
 -12   3  17       14.57       17.04      2.79 o
 -11   3  17       19.96       24.13      2.35 o
 -10   3  17       39.44       37.60      2.47 o
  -9   3  17       20.81       26.42      2.53 o
  -8   3  17      179.01      168.39      2.48 o
  -7   3  17      173.03      159.63      2.30 o
  -6   3  17        6.08        8.18      1.22 o
  -5   3  17      286.45      283.15      4.75 o
  -4   3  17        2.64        3.44      1.72 o
  -3   3  17       22.09       21.96      1.15 o
  -2   3  17       59.18       60.00      2.01 o
  -1   3  17        0.27        2.38      1.93 o
   0   3  17       45.68       47.62      2.73 o
   1   3  17        9.96        8.65      2.72 o
   2   3  17       23.92       18.31      2.44 o
   3   3  17        2.07        2.33      2.44 o
 -10   4  17        6.09        6.80      2.63 o
  -9   4  17       31.80       39.90      2.57 o
  -8   4  17       17.18       11.51      2.49 o
  -7   4  17      283.71      273.69      3.56 o
  -6   4  17       75.23       79.08      2.63 o
  -5   4  17      397.39      387.13      4.96 o
  -4   4  17      140.46      146.73      5.16 o
  -3   4  17      166.67      148.08      5.79 o
  -2   4  17        1.20        6.67      2.71 o
  -1   4  17        1.76        2.43      2.30 o
   0   4  17        8.42       14.18      2.51 o
 -15   0  18       41.31       46.99      6.18 o
 -14   0  18       11.57       11.76      4.94 o
 -13   0  18      314.42      326.68      5.42 o
 -12   0  18       28.71       28.40      2.98 o
 -11   0  18       74.78       83.90      3.98 o
 -10   0  18        9.92        7.89      1.76 o
  -9   0  18      242.81      239.54      5.07 o
  -8   0  18       28.32       27.03      1.58 o
  -7   0  18      200.81      184.23      5.12 o
  -6   0  18        4.56       -0.02      3.96 o
  -5   0  18      345.13      319.31      7.47 o
  -4   0  18      210.14      189.29     11.33 o
  -3   0  18      296.26      304.39      5.06 o
  -2   0  18       23.79       22.40      3.10 o
  -1   0  18      142.93      146.90      5.23 o
   0   0  18        9.38        9.04      4.39 o
   1   0  18      209.25      226.45      5.09 o
   2   0  18        4.21       27.06      3.58 o
   3   0  18        0.85        5.48      2.23 o
   4   0  18        4.33        4.03      2.12 o
   5   0  18       10.17       13.85      4.39 o
 -14   1  18       19.63       20.37      2.55 o
 -13   1  18       47.24       45.51      3.12 o
 -12   1  18      127.12      123.80      3.47 o
 -11   1  18       15.10       14.39      1.43 o
 -10   1  18      324.45      318.03      3.71 o
  -9   1  18       47.50       44.34      1.01 o
  -8   1  18      473.57      445.06      5.05 o
  -7   1  18       50.41       45.72      1.69 o
  -6   1  18       14.95       21.52      2.07 o
  -5   1  18        2.20        1.35      1.67 o
  -4   1  18      674.83      649.15      3.77 o
  -3   1  18      177.78      180.94      1.84 o
  -2   1  18      304.26      300.40      4.15 o
  -1   1  18       25.71       26.47      1.98 o
   0   1  18        6.44        6.36      1.97 o
   1   1  18       94.24       93.13      3.10 o
   2   1  18       79.26       78.53      2.73 o
   3   1  18       31.74       38.21      3.46 o
   4   1  18        0.68        3.65      2.10 o
 -14   2  18        0.00        2.73      2.80 o
 -13   2  18       26.93       29.97      2.51 o
 -12   2  18        0.14        1.98      2.11 o
 -11   2  18       22.73       27.67      2.19 o
 -10   2  18        0.03        0.95      0.95 o
  -9   2  18       53.35       49.04      1.74 o
  -8   2  18        8.51        5.97      1.41 o
  -7   2  18        2.70        3.99      1.20 o
  -6   2  18      175.58      174.70      2.73 o
  -5   2  18       21.22       22.51      1.68 o
  -4   2  18       53.27       50.20      1.76 o
  -3   2  18       25.26       20.17      0.94 o
  -2   2  18        1.59        2.33      1.12 o
  -1   2  18       44.66       41.01      1.46 o
   0   2  18        7.50        8.49      1.64 o
   1   2  18       48.68       52.75      2.16 o
   2   2  18        6.59        7.10      2.44 o
   3   2  18       21.60       25.65      2.37 o
   4   2  18       16.47       16.21      2.30 o
 -12   3  18        7.21        7.08      2.89 o
 -11   3  18        1.30        0.49      2.74 o
 -10   3  18        6.78       10.14      2.33 o
  -9   3  18       10.58        9.04      2.11 o
  -8   3  18        8.86       12.43      1.98 o
  -7   3  18       16.35       13.07      1.49 o
  -6   3  18       13.79       13.29      1.37 o
  -5   3  18       58.95       55.88      1.81 o
  -4   3  18        3.90        3.84      1.59 o
  -3   3  18       18.44       18.34      1.73 o
  -2   3  18       12.04        9.96      1.80 o
  -1   3  18       10.47        9.56      2.38 o
   0   3  18       39.40       39.71      2.77 o
   1   3  18        0.67        1.64      2.78 o
   2   3  18       15.13       19.20      2.97 o
  -9   4  18       34.18       43.68      2.91 o
  -8   4  18        1.20        6.00      2.57 o
  -7   4  18       28.95       27.09      2.34 o
  -6   4  18       37.51       46.71      3.02 o
  -5   4  18       43.33       55.55      3.31 o
  -4   4  18        4.13        6.98      2.59 o
  -3   4  18       22.77       27.96      3.00 o
  -2   4  18       15.91       17.03      2.71 o
  -1   4  18       40.55       39.61      2.91 o
 -14   1  19        1.19        1.50      2.77 o
 -13   1  19        0.37       -0.01      2.72 o
 -12   1  19       51.90       47.17      2.93 o
 -11   1  19        0.03        0.03      2.36 o
 -10   1  19        0.29        1.34      1.21 o
  -9   1  19      118.09      112.17      1.60 o
  -8   1  19       16.24       22.26      1.64 o
  -7   1  19       43.43       42.04      2.09 o
  -6   1  19       21.06       19.09      1.23 o
  -5   1  19        2.28        3.55      1.53 o
  -4   1  19       14.11       18.37      1.86 o
  -3   1  19        2.20        3.01      1.07 o
  -2   1  19       40.97       41.89      2.00 o
  -1   1  19       18.86       19.14      1.94 o
   0   1  19        5.07        8.35      2.41 o
   1   1  19      169.26      173.90      3.73 o
   2   1  19        0.24        3.52      2.47 o
   3   1  19       11.11       12.33      2.11 o
   4   1  19       36.38       36.47      3.08 o
 -13   2  19       32.05       32.84      2.49 o
 -12   2  19        0.03        3.54      2.18 o
 -11   2  19       78.65       86.41      2.80 o
 -10   2  19       23.54       18.50      1.83 o
  -9   2  19       41.70       42.41      2.04 o
  -8   2  19       36.67       34.53      1.66 o
  -7   2  19        2.35        4.36      1.21 o
  -6   2  19       62.60       68.92      1.95 o
  -5   2  19       21.42       20.03      1.66 o
  -4   2  19       22.50       23.17      1.60 o
  -3   2  19       38.86       44.25      1.54 o
  -2   2  19       53.70       39.25      1.39 o
  -1   2  19       41.45       38.40      1.67 o
   0   2  19        8.21       10.97      1.74 o
   1   2  19        4.89        7.67      1.93 o
   2   2  19       14.30       13.53      2.23 o
   3   2  19        0.49        2.35      2.24 o
 -12   3  19       65.82       70.38      3.48 o
 -11   3  19        5.28        5.64      2.77 o
 -10   3  19       69.60       66.75      2.82 o
  -9   3  19       16.57       13.23      2.14 o
  -8   3  19      127.23      139.20      2.64 o
  -7   3  19       92.57       93.27      2.30 o
  -6   3  19        4.47        5.36      1.91 o
  -5   3  19        0.56        2.28      2.48 o
  -4   3  19       74.31       83.74      2.84 o
  -3   3  19       96.90       91.84      2.96 o
  -2   3  19        8.47       12.45      2.25 o
  -1   3  19       22.99       19.71      2.44 o
   0   3  19      125.72      142.12      3.36 o
   1   3  19        1.12        2.66      2.64 o
  -8   4  19       26.99       28.30      2.75 o
  -7   4  19        1.19        3.50      2.56 o
  -6   4  19        2.07        2.36      2.83 o
  -5   4  19       33.07       31.52      2.88 o
  -4   4  19       10.87       16.07      2.60 o
  -3   4  19       86.51       74.17      3.37 o
 -14   0  20       20.09       28.92      5.27 o
 -13   0  20       50.31       59.36      6.17 o
 -12   0  20       17.55       19.87      8.87 o
 -11   0  20       26.24       29.25      3.58 o
 -10   0  20      112.84      110.29      3.41 o
  -9   0  20       84.24       75.14      2.47 o
  -8   0  20      935.73      944.73     10.36 o
  -7   0  20        0.02        1.76      2.15 o
  -6   0  20      124.34      117.99      5.74 o
  -5   0  20        5.36        5.40      4.33 o
  -4   0  20        6.74        6.08      1.28 o
  -3   0  20       44.25       43.35      5.01 o
  -2   0  20      134.85      136.79      4.53 o
  -1   0  20      172.63      185.00      9.10 o
   0   0  20        0.81       -0.02      4.95 o
   1   0  20      705.58      733.17      8.26 o
   2   0  20       24.19       32.27      3.75 o
   3   0  20       10.97        6.58      2.44 o
 -14   1  20        0.67        1.54      2.92 o
 -13   1  20       10.46       12.23      2.89 o
 -12   1  20        4.90       11.65      3.44 o
 -11   1  20       98.85      101.80      3.13 o
 -10   1  20       25.38       20.77      1.43 o
  -9   1  20        7.83        6.99      2.02 o
  -8   1  20      745.35      764.08      8.54 o
  -7   1  20      225.01      224.23      3.33 o
  -6   1  20      199.99      179.88      5.21 o
  -5   1  20        9.07       10.66      1.78 o
  -4   1  20      116.01      109.87      2.39 o
  -3   1  20       91.68       96.12      2.87 o
  -2   1  20       66.14       67.76      2.07 o
  -1   1  20       16.21       24.57      2.25 o
   0   1  20        9.64       12.18      2.52 o
   1   1  20      339.33      349.96      5.91 o
   2   1  20        0.90        0.69      2.59 o
   3   1  20       28.31       25.41      2.69 o
 -13   2  20        6.15       13.10      2.66 o
 -12   2  20       18.93       23.38      2.49 o
 -11   2  20        1.66        7.73      2.24 o
 -10   2  20        2.62        3.79      1.80 o
  -9   2  20        0.64        4.07      1.92 o
  -8   2  20       10.01       11.45      1.67 o
  -7   2  20        5.30        4.08      1.44 o
  -6   2  20       10.93       12.90      1.66 o
  -5   2  20       23.29       21.11      1.73 o
  -4   2  20       15.84       16.85      1.60 o
  -3   2  20       70.14       64.36      1.75 o
  -2   2  20      122.36      120.24      2.42 o
  -1   2  20        6.82        5.98      1.51 o
   0   2  20       63.29       58.25      2.07 o
   1   2  20       23.45       21.11      2.15 o
   2   2  20       19.76       24.05      2.52 o
 -11   3  20       26.14       26.98      3.15 o
 -10   3  20        2.86        5.24      2.45 o
  -9   3  20        0.40        1.43      1.93 o
  -8   3  20        0.58        0.97      2.11 o
  -7   3  20       16.10       15.11      2.57 o
  -6   3  20        8.08       11.28      2.61 o
  -5   3  20       23.37       19.94      2.67 o
  -4   3  20       32.39       32.12      2.55 o
  -3   3  20        1.23        3.08      2.77 o
  -2   3  20       24.29       26.08      2.28 o
  -1   3  20        4.88        5.85      2.46 o
   0   3  20       25.00       24.41      2.66 o
  -6   4  20       16.95       11.12      2.91 o
  -5   4  20       57.21       48.05      3.30 o
 -14   1  21       23.45       23.39      3.10 o
 -13   1  21        0.77        0.37      3.27 o
 -12   1  21        1.27        3.17      2.93 o
 -11   1  21       10.55        9.95      3.03 o
 -10   1  21        2.26        0.61      2.84 o
  -9   1  21       18.24       18.14      2.87 o
  -8   1  21       94.70       95.78      4.76 o
  -7   1  21      100.87       90.63      2.67 o
  -6   1  21       13.12       10.92      1.92 o
  -5   1  21      200.31      195.72      2.78 o
  -4   1  21        1.17        0.63      1.45 o
  -3   1  21       29.90       31.29      1.94 o
  -2   1  21        6.62       10.25      1.87 o
  -1   1  21        0.42        2.90      1.92 o
   0   1  21       99.22      104.58      3.24 o
   1   1  21        8.72       18.71      2.80 o
   2   1  21        9.43        5.67      2.67 o
 -13   2  21        5.25        5.10      2.40 o
 -12   2  21       30.35       35.87      2.65 o
 -11   2  21        3.36        3.69      2.26 o
 -10   2  21       73.03       74.41      2.55 o
  -9   2  21       13.50       13.32      2.09 o
  -8   2  21       17.64       21.13      2.09 o
  -7   2  21       16.38       15.00      1.90 o
  -6   2  21       53.33       55.19      2.20 o
  -5   2  21       56.74       53.93      1.97 o
  -4   2  21       15.31       14.35      1.91 o
  -3   2  21       26.60       23.50      2.10 o
  -2   2  21       67.38       67.41      2.41 o
  -1   2  21        7.06        5.75      2.04 o
   0   2  21        0.71        1.25      2.18 o
   1   2  21       12.97       12.08      2.71 o
 -10   3  21        4.94        7.05      2.87 o
  -9   3  21       63.04       63.16      3.00 o
  -8   3  21        3.21        1.86      2.51 o
  -7   3  21      121.99      128.93      3.70 o
  -6   3  21       27.32       22.40      2.72 o
  -5   3  21       38.87       48.32      3.08 o
  -4   3  21        4.07        2.78      2.41 o
  -3   3  21       63.96       60.88      3.37 o
  -2   3  21        5.78        5.07      2.79 o
  -1   3  21        9.00        9.67      3.25 o
 -13   0  22       16.50       17.13      3.97 o
 -12   0  22      119.40      118.15      4.73 o
 -11   0  22      109.29      106.15      5.27 o
 -10   0  22      138.58      146.33      4.73 o
  -9   0  22      110.20      128.36      6.64 o
  -8   0  22       17.38       22.89      2.58 o
  -7   0  22       12.50       16.35      2.56 o
  -6   0  22        0.93       -0.02      4.63 o
  -5   0  22       53.67       52.23      5.29 o
  -4   0  22       84.87       75.37      2.41 o
  -3   0  22       80.45       89.34      5.64 o
  -2   0  22       37.63       40.21      5.53 o
  -1   0  22       45.17       39.04      9.52 o
   0   0  22        2.02       12.78      4.89 o
   1   0  22       46.54       48.58      7.91 o
 -13   1  22       29.58       25.54      3.37 o
 -12   1  22       10.41       13.02      3.19 o
 -11   1  22       27.88       31.60      3.22 o
 -10   1  22        0.50        3.60      2.89 o
  -9   1  22        7.88       13.59      2.86 o
  -8   1  22       82.26       82.58      3.20 o
  -7   1  22        5.07        3.59      3.19 o
  -6   1  22       54.31       63.29      3.02 o
  -5   1  22       79.88       84.90      2.87 o
  -4   1  22        4.89        6.17      1.91 o
  -3   1  22       97.27       96.40      3.12 o
  -2   1  22        8.95       12.94      2.19 o
  -1   1  22        3.93        8.39      2.08 o
   0   1  22       42.43       59.84      3.02 o
   1   1  22        0.68        2.37      2.55 o
 -12   2  22       29.13       36.36      2.68 o
 -11   2  22      119.39      110.55      3.10 o
 -10   2  22        3.18        4.94      2.11 o
  -9   2  22      123.78      117.21      2.80 o
  -8   2  22        0.06       -0.01      2.15 o
  -7   2  22       76.67       67.76      2.39 o
  -6   2  22       40.19       35.20      2.16 o
  -5   2  22      105.96      110.11      2.62 o
  -4   2  22        6.67        3.07      1.89 o
  -3   2  22        6.62        7.65      2.05 o
  -2   2  22        0.03        1.24      2.32 o
  -1   2  22        8.61        9.18      3.18 o
   0   2  22        9.31       13.66      3.33 o
  -9   3  22       39.63       40.38      3.27 o
  -8   3  22        2.76        3.11      2.73 o
  -7   3  22        2.87        4.07      2.76 o
  -6   3  22       57.03       47.40      3.12 o
  -5   3  22       43.62       38.40      3.11 o
  -4   3  22        7.04        1.07      3.11 o
  -3   3  22        5.06        4.98      2.82 o
 -13   1  23        9.42        8.46      3.28 o
 -12   1  23        0.75        1.96      2.99 o
 -11   1  23        4.30        2.95      3.02 o
 -10   1  23       21.28       22.80      3.09 o
  -9   1  23       97.86       97.24      4.18 o
  -8   1  23       58.26       70.14      3.98 o
  -7   1  23       11.88       10.70      2.68 o
  -6   1  23       15.17       14.01      2.57 o
  -5   1  23        9.34        7.56      2.24 o
  -4   1  23        5.96        5.56      3.07 o
  -3   1  23       13.58       15.49      2.47 o
  -2   1  23        3.37        7.08      2.71 o
  -1   1  23       43.68       46.79      2.96 o
   0   1  23       91.10       95.66      3.47 o
 -11   2  23        1.26        6.41      2.33 o
 -10   2  23        3.59        5.07      2.08 o
  -9   2  23       26.21       29.53      2.33 o
  -8   2  23        1.36        1.73      2.17 o
  -7   2  23       18.55       20.87      2.01 o
  -6   2  23        0.13        1.98      1.95 o
  -5   2  23       40.29       40.08      2.24 o
  -4   2  23       15.37        9.68      2.21 o
  -3   2  23       16.35       21.89      2.91 o
  -2   2  23        4.88        5.98      2.76 o
  -1   2  23       56.40       66.92      3.57 o
  -8   3  23       77.70       84.15      3.50 o
  -7   3  23        0.91        2.93      2.67 o
  -6   3  23        0.29        2.29      2.80 o
  -5   3  23       38.98       36.45      3.66 o
 -12   0  24        5.09        5.66      5.16 o
 -11   0  24       76.16       83.58      6.14 o
 -10   0  24      311.47      302.09      8.63 o
  -9   0  24      355.72      369.17      9.23 o
  -8   0  24      262.55      276.67      8.19 o
  -7   0  24      237.64      241.04      8.15 o
  -6   0  24       16.53       14.14      5.33 o
  -5   0  24       12.88        7.84      5.15 o
  -4   0  24       33.74       37.67      5.49 o
  -3   0  24       10.62       18.36      4.66 o
  -2   0  24       69.33       74.59      6.16 o
  -1   0  24       34.22       33.96      7.36 o
 -12   1  24       36.12       40.38      3.43 o
 -11   1  24        9.70       15.79      3.14 o
 -10   1  24        4.56        8.54      3.25 o
  -9   1  24        0.02        2.63      3.26 o
  -8   1  24       36.93       39.64      3.70 o
  -7   1  24       11.47       12.78      2.86 o
  -6   1  24        0.18       -0.01      2.42 o
  -5   1  24        7.79        4.03      3.14 o
  -4   1  24       91.07       84.40      3.35 o
  -3   1  24        8.75        8.97      2.37 o
  -2   1  24       30.96       32.77      3.71 o
  -1   1  24       22.24       27.76      2.91 o
 -10   2  24       22.67       24.15      2.33 o
  -9   2  24        0.97        3.22      2.30 o
  -8   2  24        1.86        1.38      2.17 o
  -7   2  24       11.03       11.72      2.14 o
  -6   2  24        7.41        9.89      2.14 o
  -5   2  24        3.73        3.42      2.23 o
  -4   2  24        9.65       12.21      2.86 o
  -3   2  24        8.25       10.18      2.60 o
 -11   1  25       46.19       46.86      3.54 o
 -10   1  25       17.68       16.16      3.59 o
  -9   1  25        1.43        7.53      3.57 o
  -8   1  25        1.45        2.83      2.73 o
  -7   1  25        6.36        5.21      3.57 o
  -6   1  25        7.23        3.34      3.31 o
  -5   1  25        3.96        4.71      2.97 o
  -4   1  25        2.52        4.95      3.55 o
  -3   1  25       19.99       22.15      2.67 o
  -9   2  25       13.49        8.94      2.60 o
  -8   2  25       13.50       19.05      3.42 o
  -7   2  25       94.66       98.16      4.00 o
  -6   2  25       92.37       90.05      4.11 o
  -5   2  25       44.01       37.00      3.73 o
 -10   0  26       10.78       16.06      5.06 o
  -9   0  26       32.15       41.92      5.88 o
  -8   0  26       69.66       67.46      6.13 o
  -7   0  26       10.44        1.29      5.42 o
  -6   0  26       19.43       17.16      5.54 o
  -5   0  26       34.87       42.75      9.21 o
  -4   0  26        0.27       -0.03      5.25 o
 -10   1  26       26.72       27.97      3.94 o
  -9   1  26       27.76       28.38      4.03 o
  -8   1  26        0.33        0.06      3.53 o
  -7   1  26       26.99       25.48      4.01 o
  -6   1  26        4.99        5.37      3.61 o
  -5   1  26        2.11        4.29      2.61 o
 
